# Supplementary material for: 2-(4,5-Dimeth­oxy-2-nitro­phen­yl)-4-meth­oxy-9-phenyl­sulfonyl-9H-carbazole-3-carbaldehyde
Source: Acta Crystallogr Sect E Struct Rep Online. 2014 Mar 12;70(Pt 4):o424–5. doi: 10.1107/S1600536814005133 (PMC3998565; doi:10.1107/S1600536814005133)
Supplement: Supplementary file 2 [file e-70-0o424-Isup2.hkl]

# 
# h,k,l, Fc-squared, Fo-squared, sigma(Fo-squared) and status flag 
# 
data_I
_shelx_title ' NARAYANAN28 in Pca2(1)' 
_shelx_refln_list_code          4 
_shelx_F_calc_maximum      213.61 
_exptl_crystal_F_000      1136.00 
_reflns_d_resolution_high  0.7138 
 
loop_ 
 _symmetry_equiv_pos_as_xyz 
 'x, y, z' 
 '-x, -y, z+1/2' 
 'x+1/2, -y, z' 
 '-x+1/2, y, z+1/2' 
 
_cell_length_a     8.3976 
_cell_length_b    13.7584 
_cell_length_c    21.7971 
_cell_angle_alpha  90.000 
_cell_angle_beta   90.000 
_cell_angle_gamma  90.000 
 
_shelx_F_squared_multiplier     1.000 
 
loop_ 
 _refln_index_h 
 _refln_index_k 
 _refln_index_l 
 _refln_F_squared_calc 
 _refln_F_squared_meas 
 _refln_F_squared_sigma 
 _refln_observed_status 
   2   0 -16       84.13       95.30      9.50 o 
   2   1 -16      234.31      239.28     11.84 o 
   3   1 -16      290.78      277.97     12.19 o 
   1   2 -16      418.00      393.42     16.88 o 
   2   2 -16      527.82      561.80     15.79 o 
   1   3 -16      561.81      548.54     20.92 o 
   2   3 -16      173.05      175.02     13.99 o 
   0   4 -16      235.81      213.65     13.15 o 
   1   4 -16      851.19      865.09     29.62 o 
   2   0 -15      147.65      152.94     11.55 o 
   4   0 -15      299.29      318.15     20.12 o 
   1   1 -15      553.52      571.40     13.81 o 
   2   1 -15      442.53      407.76     16.32 o 
   3   1 -15      625.91      561.98     17.11 o 
   4   1 -15      637.60      599.95     25.71 o 
   1   2 -15       43.95       53.47      6.66 o 
   2   2 -15      673.84      666.06     17.21 o 
   3   2 -15     1071.16     1120.42     56.51 o 
   4   2 -15       60.48       51.19      9.68 o 
   1   3 -15       75.24       92.33      8.66 o 
   2   3 -15      208.53      197.26     14.30 o 
   3   3 -15      407.89      355.32     20.21 o 
   4   3 -15      229.42      219.38     17.99 o 
   1   4 -15      250.54      271.21     15.10 o 
   2   4 -15       11.27       20.34      7.11 o 
   3   4 -15      680.83      626.43     28.02 o 
   1   5 -15      253.88      246.71     10.49 o 
   2   5 -15      326.11      339.46     19.58 o 
   3   5 -15       11.09        8.84      8.17 o 
   1   6 -15      656.84      645.40     26.42 o 
   2   0 -14      107.05      148.15     10.92 o 
   4   0 -14     1026.17      972.74     35.39 o 
   1   1 -14      897.42      904.15     18.81 o 
   2   1 -14      447.79      437.93     15.54 o 
   3   1 -14      146.63      146.41      8.93 o 
   4   1 -14      794.78      783.22     22.39 o 
   5   1 -14      326.83      322.03     14.99 o 
   1   2 -14      259.28      217.92     12.03 o 
   2   2 -14      331.78      330.89     16.16 o 
   3   2 -14       18.86       15.43      5.10 o 
   4   2 -14      106.31      119.68      9.34 o 
   5   2 -14      427.24      391.66     16.92 o 
   0   3 -14      367.38      380.72     14.88 o 
   1   3 -14      147.90      147.04     10.61 o 
   2   3 -14       40.08       53.11      7.99 o 
   3   3 -14       88.93      101.70     11.41 o 
   4   3 -14        4.41        0.08      5.23 o 
   5   3 -14       74.89       61.81      8.64 o 
   0   4 -14     1330.40     1382.36     38.32 o 
   1   4 -14      600.80      593.06     15.21 o 
   2   4 -14       42.31       52.42      5.32 o 
   3   4 -14       39.97       34.59      5.36 o 
   4   4 -14      145.63      136.56     14.43 o 
   5   4 -14       72.39       89.35     13.41 o 
   0   5 -14     1115.40     1124.70     34.77 o 
   1   5 -14      343.29      309.48     11.47 o 
   2   5 -14      837.20      756.54     19.53 o 
   3   5 -14      215.14      225.02     18.07 o 
   4   5 -14      530.33      530.78     27.67 o 
   0   6 -14      207.06      219.16     14.70 o 
   1   6 -14      747.20      747.55     19.88 o 
   2   6 -14       50.33       48.36      9.37 o 
   3   6 -14       10.22       29.67      9.50 o 
   4   6 -14      253.94      245.67     20.38 o 
   0   7 -14     2659.51     2672.85     73.05 o 
   1   7 -14       27.46       21.49      7.90 o 
   2   7 -14      262.14      270.76     18.56 o 
   3   7 -14      660.30      587.62     29.09 o 
   2   0 -13     2933.82     2830.59     72.74 o 
   4   0 -13     1341.41     1160.49     26.07 o 
   6   0 -13      195.11      192.56     18.74 o 
   1   1 -13     1303.00     1292.77     24.45 o 
   2   1 -13      975.65      939.43     21.13 o 
   3   1 -13     1258.39     1169.98     26.64 o 
   4   1 -13       59.46       61.47      4.78 o 
   5   1 -13      473.27      411.22     16.92 o 
   6   1 -13      128.25      128.26     11.64 o 
   1   2 -13       46.06       46.27      6.00 o 
   2   2 -13      369.96      359.54     16.96 o 
   3   2 -13      143.52      146.04      8.74 o 
   4   2 -13      234.86      255.61      7.76 o 
   5   2 -13      413.64      422.31     31.73 o 
   6   2 -13       43.60       46.35      8.83 o 
   1   3 -13       98.78      100.19      5.78 o 
   2   3 -13     1071.37      982.33     21.21 o 
   3   3 -13      154.54      144.68      7.91 o 
   4   3 -13      208.62      180.13      9.91 o 
   5   3 -13      270.24      248.25     13.82 o 
   6   3 -13      147.30      142.02     11.98 o 
   1   4 -13      335.51      310.49     10.28 o 
   2   4 -13      142.39      137.69      7.53 o 
   3   4 -13     1242.30     1169.67     26.04 o 
   4   4 -13       91.81       83.93     12.08 o 
   5   4 -13      107.00      120.66     15.10 o 
   6   4 -13       86.89       60.29     10.68 o 
   1   5 -13        1.02       -0.35      3.42 o 
   2   5 -13      490.53      447.35     14.24 o 
   3   5 -13      566.38      532.51     16.58 o 
   4   5 -13      190.84      213.12     18.39 o 
   5   5 -13       32.07       24.74     10.92 o 
   6   5 -13       20.17       28.07     11.55 o 
   1   6 -13      373.34      377.33     13.30 o 
   2   6 -13      248.26      280.85     17.05 o 
   3   6 -13      451.85      434.54     24.07 o 
   4   6 -13      201.83      219.96     19.36 o 
   5   6 -13      108.84      115.77     16.34 o 
   1   7 -13        6.08        2.54      9.88 o 
   2   7 -13       46.96       39.19      6.31 o 
   3   7 -13      281.49      287.06     20.47 o 
   4   7 -13      194.10      208.94     18.61 o 
   1   8 -13      472.49      443.52     16.92 o 
   2   8 -13      352.98      323.74     21.41 o 
   3   8 -13       66.67       39.21     11.50 o 
   4   8 -13      104.31       98.85     15.81 o 
   2   0 -12     2619.12     2551.03     64.57 o 
   4   0 -12      786.45      743.02     18.76 o 
   6   0 -12      144.44      153.97     16.43 o 
   0   1 -12     1719.34     1631.63     39.79 o 
   1   1 -12      448.30      503.66     11.88 o 
   2   1 -12      327.32      304.86     10.32 o 
   3   1 -12      608.57      613.48     10.63 o 
   4   1 -12       65.73       60.73      4.22 o 
   5   1 -12      459.05      462.29     17.38 o 
   6   1 -12      233.41      209.99     13.10 o 
   7   1 -12       12.58       10.87     13.12 o 
   0   2 -12     3467.43     3469.99     80.78 o 
   1   2 -12      886.19      913.18     26.29 o 
   2   2 -12      304.24      285.77     15.01 o 
   3   2 -12       46.84       45.81      3.63 o 
   4   2 -12     1093.63     1014.83     16.72 o 
   5   2 -12      398.20      379.38     30.13 o 
   6   2 -12      207.87      216.73     13.68 o 
   7   2 -12      292.71      271.80     24.56 o 
   0   3 -12     2620.29     2494.68     60.00 o 
   1   3 -12      132.93      141.13      7.44 o 
   2   3 -12      375.87      338.14     10.48 o 
   3   3 -12       29.49       33.78      6.64 o 
   4   3 -12      157.31      145.85      6.85 o 
   5   3 -12      401.28      378.14     16.13 o 
   6   3 -12      284.39      276.52     15.26 o 
   7   3 -12      131.04      119.86     26.51 o 
   0   4 -12       73.84       94.19      7.90 o 
   1   4 -12      413.32      396.93     11.69 o 
   2   4 -12      394.85      390.55     12.17 o 
   3   4 -12      460.10      447.61     14.09 o 
   4   4 -12       58.46       56.34      6.68 o 
   5   4 -12      728.19      697.00     32.69 o 
   6   4 -12      110.05       90.03     10.33 o 
   7   4 -12      220.95      238.97     16.02 o 
   0   5 -12     1234.47     1245.41     36.64 o 
   1   5 -12      946.90      925.55     21.29 o 
   2   5 -12     1438.51     1413.64     29.76 o 
   3   5 -12      223.89      233.90     11.04 o 
   4   5 -12      548.06      523.53     17.43 o 
   5   5 -12       70.22       54.58     12.43 o 
   6   5 -12      118.03      140.15     17.01 o 
   7   5 -12       92.34       78.38     16.65 o 
   0   6 -12      489.03      474.69     20.29 o 
   1   6 -12      562.62      550.59     15.95 o 
   2   6 -12      234.54      197.65     24.36 o 
   3   6 -12      161.90      176.39     10.27 o 
   4   6 -12       18.79       21.41      9.90 o 
   5   6 -12      254.00      258.95     21.45 o 
   6   6 -12       84.79       96.01     16.74 o 
   0   7 -12      728.66      674.22     26.82 o 
   1   7 -12      294.57      296.23     12.50 o 
   2   7 -12      175.56      139.55     23.31 o 
   3   7 -12       18.88       25.92      6.18 o 
   4   7 -12       51.01       46.23     11.68 o 
   5   7 -12      275.68      282.93     23.14 o 
   6   7 -12       49.90       30.64     13.72 o 
   0   8 -12      502.72      484.95     24.29 o 
   1   8 -12      333.72      300.36     13.54 o 
   2   8 -12     2003.79     1982.67     60.73 o 
   3   8 -12      123.68      121.86     14.88 o 
   4   8 -12       95.54       94.19     14.74 o 
   5   8 -12        7.70       30.06     13.10 o 
   0   9 -12      731.76      720.09     31.40 o 
   1   9 -12      524.05      500.15     18.48 o 
   2   9 -12      217.09      228.62     19.14 o 
   3   9 -12       79.33       76.96     13.63 o 
   4   9 -12      148.58      138.56     17.76 o 
   1  10 -12       80.43       74.61     12.75 o 
   2  10 -12      166.77      149.30     16.52 o 
   3  10 -12       86.28       81.71     14.65 o 
   2   0 -11      549.93      590.06     20.74 o 
   4   0 -11      867.67      838.23     20.32 o 
   6   0 -11      209.07      204.73     18.34 o 
   8   0 -11       70.90       22.16     13.10 o 
   1   1 -11      314.13      386.80     13.86 o 
   2   1 -11      220.05      219.67      6.11 o 
   3   1 -11      379.52      393.13      8.03 o 
   4   1 -11       65.83       78.77      4.51 o 
   5   1 -11       75.31       73.05      5.12 o 
   6   1 -11       36.86       32.50      7.42 o 
   7   1 -11       58.49       67.15     10.22 o 
   8   1 -11        2.92       -0.95      7.27 o 
   1   2 -11       13.47       16.48      3.29 o 
   2   2 -11     1113.35     1023.82     20.69 o 
   3   2 -11       85.64       83.27      4.34 o 
   4   2 -11      598.65      559.75     11.51 o 
   5   2 -11      278.65      276.63      8.75 o 
   6   2 -11        6.29        0.66      6.14 o 
   7   2 -11       97.01      113.10     11.71 o 
   8   2 -11      117.90      130.99     16.94 o 
   1   3 -11       10.35       11.92      2.76 o 
   2   3 -11      458.81      454.82     14.19 o 
   3   3 -11     1685.74     1614.45     43.14 o 
   4   3 -11      434.88      449.52     11.57 o 
   5   3 -11      216.88      202.43      8.12 o 
   6   3 -11       68.71       65.94      9.09 o 
   7   3 -11        6.04       13.30      7.74 o 
   8   3 -11        0.02       -3.47      7.99 o 
   1   4 -11      674.61      674.62     16.03 o 
   2   4 -11      347.78      390.39     11.98 o 
   3   4 -11     1281.40     1210.46     26.61 o 
   4   4 -11       25.21       18.18      5.48 o 
   5   4 -11       68.64       71.81      8.01 o 
   6   4 -11      104.99       97.38     10.24 o 
   7   4 -11       88.89       83.94     10.67 o 
   8   4 -11       14.30       12.28      9.10 o 
   1   5 -11      331.61      346.61     11.46 o 
   2   5 -11     1139.28     1150.25     25.90 o 
   3   5 -11       85.16       93.77      7.44 o 
   4   5 -11      598.04      545.10     43.50 o 
   5   5 -11      143.47      167.16     16.88 o 
   6   5 -11      176.80      186.03     19.27 o 
   7   5 -11        6.63        6.01      7.12 o 
   8   5 -11      131.27       98.75     12.51 o 
   1   6 -11       24.19       28.46     10.41 o 
   2   6 -11      416.45      437.71     36.93 o 
   3   6 -11     1840.29     1783.75     37.75 o 
   4   6 -11      288.85      265.11     13.14 o 
   5   6 -11      121.35      117.68     15.10 o 
   6   6 -11       84.02      114.09     16.39 o 
   7   6 -11      220.10      211.30     22.12 o 
   1   7 -11      224.07      241.91     13.37 o 
   2   7 -11      188.16      169.15     10.28 o 
   3   7 -11       87.73       77.79      8.02 o 
   4   7 -11       42.98       58.98     12.35 o 
   5   7 -11      153.64      118.57     16.79 o 
   6   7 -11       35.30       45.08     14.03 o 
   7   7 -11       14.05       18.16     13.37 o 
   1   8 -11      506.00      491.59     17.07 o 
   2   8 -11      227.82      236.18     12.44 o 
   3   8 -11      237.86      236.78     13.79 o 
   4   8 -11      159.91      168.84     18.12 o 
   5   8 -11       25.48       15.54     10.61 o 
   6   8 -11       18.17       23.27     12.79 o 
   7   8 -11       27.09        0.00     12.08 o 
   1   9 -11      225.95      221.95     12.92 o 
   2   9 -11       90.15       84.70      8.89 o 
   3   9 -11      249.61      245.80     20.56 o 
   4   9 -11      137.17      135.09     17.50 o 
   5   9 -11       86.85       94.90     17.01 o 
   6   9 -11       15.19       34.68     14.61 o 
   1  10 -11       94.48       83.47      9.09 o 
   2  10 -11       78.10       64.48     12.97 o 
   3  10 -11      118.13      141.27     17.19 o 
   4  10 -11      290.22      271.96     23.49 o 
   5  10 -11        3.40        2.49     10.79 o 
   1  11 -11      127.01       96.10     14.70 o 
   2  11 -11       11.36       28.38     11.15 o 
   3  11 -11        4.28       10.97     10.48 o 
   0   0 -10     4290.94     4622.76    105.74 o 
   2   0 -10      449.96      461.01     10.75 o 
   4   0 -10      453.10      435.11     13.40 o 
   6   0 -10      512.58      529.93     28.07 o 
   8   0 -10        8.09       19.01     11.86 o 
   0   1 -10     5091.09     4595.98    103.92 o 
   1   1 -10     2301.76     2395.64     40.10 o 
   2   1 -10     1046.43     1185.36     15.97 o 
   3   1 -10      778.47      801.67     12.80 o 
   4   1 -10      221.44      242.53      7.08 o 
   5   1 -10       36.03       36.49      7.01 o 
   6   1 -10       87.71       71.85      9.88 o 
   7   1 -10       86.32       97.69     10.89 o 
   8   1 -10       24.61       24.58      8.62 o 
   9   1 -10       57.55       70.22     12.84 o 
   0   2 -10     5412.65     5460.27    123.86 o 
   1   2 -10     2034.59     2301.59     40.08 o 
   2   2 -10      888.57      928.79     25.14 o 
   3   2 -10      258.31      266.64      7.55 o 
   4   2 -10      226.86      254.34      7.37 o 
   5   2 -10      123.42      123.98      8.35 o 
   6   2 -10       69.16       78.25      9.41 o 
   7   2 -10       67.61       52.14     15.97 o 
   8   2 -10       22.89       26.82      9.68 o 
   9   2 -10       12.06       11.63      9.49 o 
   0   3 -10     2136.20     2390.85     58.66 o 
   1   3 -10      399.88      435.33     23.23 o 
   2   3 -10      345.82      420.99     11.71 o 
   3   3 -10      241.85      230.38      9.41 o 
   4   3 -10      594.81      530.57     12.76 o 
   5   3 -10       43.94       38.21      4.27 o 
   6   3 -10       55.40       44.32      7.91 o 
   7   3 -10      135.30      157.27     13.09 o 
   8   3 -10      122.20      117.69     14.54 o 
   9   3 -10       19.48       32.31     11.41 o 
   0   4 -10     1045.78     1241.10     34.86 o 
   1   4 -10       59.05       73.88      5.06 o 
   2   4 -10       76.72       82.03      5.63 o 
   3   4 -10      719.03      715.47     18.51 o 
   4   4 -10       52.64       45.65      5.88 o 
   5   4 -10        0.26        0.65      3.71 o 
   6   4 -10      102.45      102.30     10.44 o 
   7   4 -10      237.85      202.04     26.16 o 
   8   4 -10       40.76       18.87      8.68 o 
   9   4 -10       56.26       39.19     10.97 o 
   0   5 -10      631.65      617.24     23.18 o 
   1   5 -10      294.07      298.27     17.90 o 
   2   5 -10      208.01      200.17      9.32 o 
   3   5 -10      183.28      207.13     25.42 o 
   4   5 -10      182.71      170.04     14.79 o 
   5   5 -10       63.09       72.31      8.08 o 
   6   5 -10      608.61      574.65     31.31 o 
   7   5 -10       25.27       25.80      8.38 o 
   8   5 -10        7.23        4.85      7.83 o 
   9   5 -10       24.75       14.92     15.05 o 
   0   6 -10      590.36      593.30     23.36 o 
   1   6 -10     1843.53     1836.74     71.10 o 
   2   6 -10      100.93      125.05      7.98 o 
   3   6 -10     1180.02     1171.42     27.57 o 
   4   6 -10      243.50      244.27     12.27 o 
   5   6 -10      211.73      236.59     13.23 o 
   6   6 -10       67.32       62.53     14.43 o 
   7   6 -10       54.28       78.87     16.08 o 
   8   6 -10       12.28        5.40      8.16 o 
   0   7 -10      257.38      297.98     16.74 o 
   1   7 -10      117.60      109.05     13.19 o 
   2   7 -10       45.97       57.20      6.35 o 
   3   7 -10       79.28       78.04      7.87 o 
   4   7 -10      286.47      273.64     13.44 o 
   5   7 -10      103.01      104.41     15.77 o 
   6   7 -10       86.67       89.66     16.56 o 
   7   7 -10       24.64       33.71     13.72 o 
   8   7 -10       23.30        9.54      9.59 o 
   0   8 -10      856.32      804.34     31.71 o 
   1   8 -10      140.72      160.46     10.06 o 
   2   8 -10      327.50      311.82     22.98 o 
   3   8 -10       47.96       54.92      7.72 o 
   4   8 -10      197.31      212.51     23.31 o 
   5   8 -10       66.72       69.68     14.83 o 
   6   8 -10      165.77      180.52     21.18 o 
   7   8 -10       20.36       12.17     12.52 o 
   8   8 -10       24.70       61.15     18.92 o 
   0   9 -10      120.61      127.68     13.86 o 
   1   9 -10     1503.03     1412.04     33.66 o 
   2   9 -10      229.58      223.98     12.85 o 
   3   9 -10      246.19      248.69     16.14 o 
   4   9 -10      132.70      135.58     17.23 o 
   5   9 -10      132.12      137.80     18.92 o 
   6   9 -10       51.07       68.92     15.45 o 
   7   9 -10        4.17       37.48     15.10 o 
   0  10 -10     2574.68     2346.53     71.81 o 
   1  10 -10      173.08      145.99     11.17 o 
   2  10 -10      112.26      118.74     10.53 o 
   3  10 -10      182.66      191.58     19.23 o 
   4  10 -10      416.03      374.28     27.00 o 
   5  10 -10       33.52       27.76     13.99 o 
   6  10 -10      204.54      205.84     23.54 o 
   0  11 -10       36.34       42.63     11.68 o 
   1  11 -10       44.04       43.03      8.24 o 
   2  11 -10      153.39      132.87     17.05 o 
   3  11 -10        3.25       -5.64      9.73 o 
   4  11 -10      138.84      136.20     19.14 o 
   5  11 -10      180.41      194.20     22.16 o 
   0  12 -10       94.54      110.62     15.63 o 
   1  12 -10       45.49       55.51     13.86 o 
   2  12 -10      232.77      265.74     23.18 o 
   3  12 -10      100.66      122.66     18.56 o 
   4  12 -10        7.80        3.91     11.24 o 
   2   0  -9     2230.82     2138.25     36.84 o 
   4   0  -9      160.65      145.22      7.93 o 
   6   0  -9      190.51      221.51     15.59 o 
   8   0  -9       90.03       88.68     16.39 o 
  10   0  -9       16.00        1.87     15.32 o 
   1   1  -9     1663.30     1628.71     28.01 o 
   2   1  -9      495.59      495.61      9.07 o 
   3   1  -9     1716.14     1698.93     22.80 o 
   4   1  -9      164.68      179.10      8.74 o 
   5   1  -9      139.89      149.12      8.07 o 
   6   1  -9       30.23       17.18      4.05 o 
   7   1  -9      190.17      166.19     13.24 o 
   8   1  -9       21.66       19.69      8.83 o 
   9   1  -9      162.16      126.80     14.82 o 
  10   1  -9        5.74      -11.02     20.74 o 
   1   2  -9      640.20      605.39     12.61 o 
   2   2  -9      347.88      350.98      9.62 o 
   3   2  -9     1189.60     1206.43     19.85 o 
   4   2  -9      288.16      321.72      8.23 o 
   5   2  -9      513.05      505.71     11.65 o 
   6   2  -9      222.54      225.05      8.73 o 
   7   2  -9       77.90       80.54     15.50 o 
   8   2  -9       79.63       84.46     20.72 o 
   9   2  -9      218.41      222.67     17.65 o 
  10   2  -9       29.70       25.76     20.78 o 
   1   3  -9      151.60      145.92      6.21 o 
   2   3  -9      605.77      558.69     13.71 o 
   3   3  -9     1470.58     1557.64     25.04 o 
   4   3  -9       33.04       48.33      5.00 o 
   5   3  -9      109.15      118.83      6.91 o 
   6   3  -9      166.57      181.70      8.32 o 
   7   3  -9      110.68       97.42     11.14 o 
   8   3  -9       44.30       55.47     10.69 o 
   9   3  -9      161.98      164.51     24.27 o 
  10   3  -9       24.37       19.28     12.31 o 
   1   4  -9      237.27      215.53     12.77 o 
   2   4  -9      355.91      371.08     11.51 o 
   3   4  -9      760.55      767.21     22.67 o 
   4   4  -9       10.88       12.12      6.49 o 
   5   4  -9      723.62      701.94     18.03 o 
   6   4  -9      120.44      118.67      8.25 o 
   7   4  -9       30.75       20.02      7.76 o 
   8   4  -9       66.37       62.88     10.99 o 
   9   4  -9       10.56       15.35     13.08 o 
  10   4  -9       26.43       26.22     11.83 o 
   1   5  -9      750.35      783.05     18.79 o 
   2   5  -9      699.74      686.88     23.80 o 
   3   5  -9       41.20       44.39      5.57 o 
   4   5  -9      409.50      432.81     19.83 o 
   5   5  -9      148.22      160.06      8.37 o 
   6   5  -9       26.93       48.81     12.66 o 
   7   5  -9       75.32       63.47     10.15 o 
   8   5  -9       75.48       66.91     12.39 o 
   9   5  -9       26.93       42.34     17.32 o 
  10   5  -9       20.91        0.75     16.56 o 
   1   6  -9      110.68      104.37      7.02 o 
   2   6  -9      436.62      436.00     22.85 o 
   3   6  -9       11.67       12.84      4.76 o 
   4   6  -9      107.20      120.75      8.94 o 
   5   6  -9      214.15      216.05     18.03 o 
   6   6  -9       97.20      107.11     16.30 o 
   7   6  -9      123.13      120.26     17.32 o 
   8   6  -9        5.84       -5.45      7.37 o 
   9   6  -9       32.06       38.25     10.58 o 
   1   7  -9      150.10      146.32      8.64 o 
   2   7  -9      273.50      255.81     11.63 o 
   3   7  -9      188.60      170.81     10.43 o 
   4   7  -9        5.99       18.30      5.92 o 
   5   7  -9       63.81       52.32      8.29 o 
   6   7  -9      109.37      122.30     17.85 o 
   7   7  -9       10.60       -8.88      9.68 o 
   8   7  -9        3.51        5.71      8.71 o 
   9   7  -9       10.39       11.60      9.57 o 
   1   8  -9       68.15       63.33      6.90 o 
   2   8  -9      421.82      425.93     24.62 o 
   3   8  -9      227.55      198.83     11.90 o 
   4   8  -9      259.04      254.36     13.98 o 
   5   8  -9       44.39       73.01     14.74 o 
   6   8  -9        6.12       -5.20     10.21 o 
   7   8  -9       43.28       41.61     14.70 o 
   8   8  -9       30.14       60.62     18.25 o 
   9   8  -9        2.95       11.59     15.05 o 
   1   9  -9      835.20      812.68     28.80 o 
   2   9  -9       27.40       33.40      6.99 o 
   3   9  -9      578.13      560.18     20.15 o 
   4   9  -9       22.62       12.88      6.91 o 
   5   9  -9       71.03       89.57     16.56 o 
   6   9  -9       29.58       18.70     11.55 o 
   7   9  -9       54.62       91.48     18.16 o 
   8   9  -9       10.67       11.32     15.01 o 
   1  10  -9      157.17      151.40     11.00 o 
   2  10  -9      245.31      240.81     13.91 o 
   3  10  -9      144.74      144.35     11.78 o 
   4  10  -9      395.85      371.70     26.78 o 
   5  10  -9       53.37       80.91     15.77 o 
   6  10  -9       60.45       59.82     16.21 o 
   7  10  -9       24.03        5.42     13.41 o 
   8  10  -9        8.67       -2.80     14.61 o 
   1  11  -9      116.29      106.63     13.52 o 
   2  11  -9       45.78       47.71      8.43 o 
   3  11  -9      514.30      530.87     31.53 o 
   4  11  -9       41.75       28.82     12.88 o 
   5  11  -9        9.38        7.24     11.46 o 
   6  11  -9        6.53       19.45     13.01 o 
   7  11  -9       41.11       21.05     16.39 o 
   1  12  -9       39.27       38.37      8.49 o 
   2  12  -9       93.70       99.39     16.34 o 
   3  12  -9      206.53      213.56     22.38 o 
   4  12  -9       20.64       26.07     12.79 o 
   5  12  -9       77.76       60.57     16.12 o 
   6  12  -9       12.13        2.58     12.92 o 
   1  13  -9      121.87      138.02     18.34 o 
   2  13  -9       60.66       67.06     15.85 o 
   3  13  -9       48.15       65.33     15.77 o 
   4  13  -9      109.65      120.04     19.18 o 
   5  13  -9        9.72        7.11     12.35 o 
   0   0  -8     2985.73     2705.66     63.24 o 
   2   0  -8      427.46      482.11     11.36 o 
   4   0  -8      638.55      717.63     18.20 o 
   6   0  -8      259.49      248.54     13.90 o 
   8   0  -8      120.60      124.88     19.32 o 
  10   0  -8       26.88       14.43     15.68 o 
   0   1  -8    11141.58    11300.77    248.78 o 
   1   1  -8     2488.24     2327.50     39.09 o 
   2   1  -8      153.32      170.79      4.83 o 
   3   1  -8     1247.95     1238.80     17.61 o 
   4   1  -8      775.96      757.93     15.83 o 
   5   1  -8      140.40      146.33      9.12 o 
   6   1  -8       43.39       45.40      5.02 o 
   7   1  -8       46.78       63.70      9.67 o 
   8   1  -8       59.45       57.44     11.19 o 
   9   1  -8        6.44        8.58      9.23 o 
  10   1  -8       19.35        0.90      9.89 o 
  11   1  -8        3.16       -6.77     11.12 o 
   0   2  -8     4743.59     4858.97    109.65 o 
   1   2  -8     2856.40     2969.89     49.88 o 
   2   2  -8      375.68      439.33     10.00 o 
   3   2  -8      771.33      833.87     17.56 o 
   4   2  -8       41.19       47.96      4.27 o 
   5   2  -8      173.28      199.98      8.19 o 
   6   2  -8      482.93      465.91     13.45 o 
   7   2  -8      355.02      361.77     18.02 o 
   8   2  -8      172.11      160.32     14.38 o 
   9   2  -8        6.19        0.46      8.82 o 
  10   2  -8       43.87       58.60     13.05 o 
  11   2  -8       12.94       10.35     22.20 o 
   0   3  -8     1981.19     2186.52     54.89 o 
   1   3  -8     1053.58     1110.71     21.96 o 
   2   3  -8     1944.45     2041.56     45.85 o 
   3   3  -8     1100.56     1140.61     19.78 o 
   4   3  -8      175.94      179.19     10.92 o 
   5   3  -8      184.19      165.68     10.08 o 
   6   3  -8      382.54      372.46     11.77 o 
   7   3  -8       39.79       30.93      8.38 o 
   8   3  -8      215.62      213.99     15.76 o 
   9   3  -8      154.33      137.77     15.00 o 
  10   3  -8       21.92        7.87      9.88 o 
  11   3  -8        0.90        8.32     11.82 o 
   0   4  -8     1659.90     1656.68     43.79 o 
   1   4  -8     3244.24     3254.18    114.35 o 
   2   4  -8     1191.07     1038.66     39.26 o 
   3   4  -8      493.56      515.81     14.91 o 
   4   4  -8      330.96      334.98     10.17 o 
   5   4  -8      155.56      164.20      8.22 o 
   6   4  -8      168.99      158.26      8.94 o 
   7   4  -8      149.49      142.63     12.73 o 
   8   4  -8       14.27       15.53      9.00 o 
   9   4  -8      209.58      205.79     22.85 o 
  10   4  -8       26.96       16.65     11.21 o 
  11   4  -8       54.71       47.07     21.05 o 
   0   5  -8     3455.05     3473.50     84.24 o 
   1   5  -8      105.11       97.05      6.03 o 
   2   5  -8      267.23      344.41     11.71 o 
   3   5  -8      565.36      618.16     17.45 o 
   4   5  -8      123.09      112.17      8.34 o 
   5   5  -8       67.43       64.30      6.49 o 
   6   5  -8     1008.03     1010.03     28.42 o 
   7   5  -8       28.67       15.74      7.55 o 
   8   5  -8        2.38       -3.93      6.75 o 
   9   5  -8       81.97       81.54     13.12 o 
  10   5  -8       30.85       19.33     11.27 o 
   0   6  -8     1496.16     1520.52     44.01 o 
   1   6  -8      765.72      823.40     20.06 o 
   2   6  -8      201.85      200.97     14.50 o 
   3   6  -8      119.85      131.14      9.13 o 
   4   6  -8       56.42       66.04      8.73 o 
   5   6  -8      118.20      121.10     19.14 o 
   6   6  -8      282.84      273.60     14.82 o 
   7   6  -8      107.92      144.68     18.16 o 
   8   6  -8       49.44       55.76     16.45 o 
   9   6  -8       18.32       10.91      8.81 o 
  10   6  -8       27.90       36.35     12.04 o 
   0   7  -8      651.45      672.40     25.67 o 
   1   7  -8        1.23        1.60      3.46 o 
   2   7  -8      377.06      363.46     13.74 o 
   3   7  -8      122.57      125.66     11.01 o 
   4   7  -8      195.56      199.51     11.87 o 
   5   7  -8       63.67       82.17      9.25 o 
   6   7  -8      121.77      142.20     18.56 o 
   7   7  -8       35.63       30.02     12.97 o 
   8   7  -8       33.79       42.63     16.39 o 
   9   7  -8       10.39       -7.07      8.63 o 
  10   7  -8       15.41       -7.59     17.01 o 
   0   8  -8      200.32      197.18     14.52 o 
   1   8  -8      221.99      218.90     24.38 o 
   2   8  -8       85.57       84.79      7.83 o 
   3   8  -8      106.89      104.63      9.02 o 
   4   8  -8       78.84       90.36      9.38 o 
   5   8  -8      112.56      100.44     10.44 o 
   6   8  -8      147.90      149.53     19.27 o 
   7   8  -8        2.91        0.80     11.64 o 
   8   8  -8       19.50       36.15     16.25 o 
   9   8  -8       43.15       26.92     28.95 o 
  10   8  -8       18.53       38.77     20.25 o 
   0   9  -8      858.55      785.51     32.42 o 
   1   9  -8        2.42        4.25      4.52 o 
   2   9  -8       42.52       29.29      7.11 o 
   3   9  -8       75.62       97.92      9.64 o 
   4   9  -8      277.58      286.32     17.83 o 
   5   9  -8      100.89      127.14     18.16 o 
   6   9  -8       57.23       55.33     14.70 o 
   7   9  -8       24.18       32.11     14.12 o 
   8   9  -8        0.84      -11.99     11.99 o 
   9   9  -8        8.49       -9.52     29.82 o 
   0  10  -8     1650.28     1581.76     52.49 o 
   1  10  -8      141.00      139.53     10.53 o 
   2  10  -8      168.06      155.74     11.56 o 
   3  10  -8       61.31       71.12      9.34 o 
   4  10  -8      244.68      230.90     14.91 o 
   5  10  -8       39.66        9.37     10.79 o 
   6  10  -8       35.25       11.32     12.57 o 
   7  10  -8      101.61      112.53     20.61 o 
   8  10  -8       27.58       25.45     15.72 o 
   9  10  -8        8.62      -14.34     14.34 o 
   0  11  -8      667.49      598.99     31.00 o 
   1  11  -8      438.27      398.09     17.74 o 
   2  11  -8      131.14      133.44     11.41 o 
   3  11  -8      208.25      206.13     14.22 o 
   4  11  -8       74.94       83.71     16.25 o 
   5  11  -8      209.67      183.41     20.87 o 
   6  11  -8      113.35      119.46     19.45 o 
   7  11  -8       15.07        3.20     12.61 o 
   8  11  -8       71.52       66.39     20.96 o 
   0  12  -8       47.74       64.88     13.63 o 
   1  12  -8      198.89      251.19     15.23 o 
   2  12  -8      152.32      140.50     25.22 o 
   3  12  -8       30.31       18.07      9.93 o 
   4  12  -8       47.52       69.19     15.68 o 
   5  12  -8       12.02       21.49     13.32 o 
   6  12  -8       24.11       31.97     14.88 o 
   7  12  -8       15.78       26.33     16.03 o 
   0  13  -8      539.91      458.75     30.24 o 
   1  13  -8      154.96      138.89     12.87 o 
   2  13  -8       49.18       32.15     12.57 o 
   3  13  -8       35.99       25.40     13.50 o 
   4  13  -8       27.41       19.05     12.88 o 
   5  13  -8       63.25       75.18     17.81 o 
   6  13  -8       61.32       83.62     20.25 o 
   0  14  -8        8.66       10.35     10.21 o 
   1  14  -8       33.91       28.47     12.97 o 
   2  14  -8       16.47       16.96     12.52 o 
   3  14  -8        4.80       13.46     13.15 o 
   4  14  -8        7.19       -3.64     10.61 o 
   5  14  -8       61.57       69.86     18.12 o 
   2   0  -7     4310.58     4142.85     67.40 o 
   4   0  -7      372.91      373.97     20.14 o 
   6   0  -7      121.99      114.79      9.26 o 
   8   0  -7       81.34       70.83     15.85 o 
  10   0  -7       10.27        7.28     13.68 o 
   1   1  -7      564.47      633.55     12.39 o 
   2   1  -7     2206.06     2339.45     32.30 o 
   3   1  -7     1349.03     1311.98     18.52 o 
   4   1  -7       80.57      122.24      6.18 o 
   5   1  -7       50.26       53.38      4.59 o 
   6   1  -7      236.80      214.92      8.48 o 
   7   1  -7      254.49      252.67     13.72 o 
   8   1  -7       50.86       43.05      9.90 o 
   9   1  -7       49.67       51.53     11.40 o 
  10   1  -7        3.52        5.46      9.72 o 
  11   1  -7       14.90        8.32     12.37 o 
   1   2  -7     2472.08     2469.48     41.52 o 
   2   2  -7     3504.52     3305.52     45.63 o 
   3   2  -7      248.97      255.64      7.35 o 
   4   2  -7       20.95       49.31      4.68 o 
   5   2  -7      144.15      147.93      6.49 o 
   6   2  -7      138.67      127.86      8.45 o 
   7   2  -7      137.72      131.49      7.88 o 
   8   2  -7      195.10      142.75     20.81 o 
   9   2  -7       17.04       21.48      9.42 o 
  10   2  -7        6.71        6.31      9.29 o 
  11   2  -7       13.14       -5.19     12.05 o 
   1   3  -7     2253.98     2376.79     41.76 o 
   2   3  -7     1557.86     1596.34     30.82 o 
   3   3  -7      331.18      350.93      9.24 o 
   4   3  -7       49.37       49.07      4.46 o 
   5   3  -7      355.88      366.23     11.34 o 
   6   3  -7      147.18      154.49      9.51 o 
   7   3  -7      219.76      234.91     10.14 o 
   8   3  -7       15.20       24.37      8.88 o 
   9   3  -7       82.72       65.26     20.74 o 
  10   3  -7       15.52       12.30     16.41 o 
  11   3  -7        2.55       -0.56     10.85 o 
   1   4  -7       51.99       48.53      4.18 o 
   2   4  -7      408.58      448.71     12.85 o 
   3   4  -7     1350.49     1283.26     27.42 o 
   4   4  -7      149.96      145.14      6.91 o 
   5   4  -7       77.15       65.63     15.86 o 
   6   4  -7       40.49       38.68      6.41 o 
   7   4  -7     1067.35     1065.07     39.55 o 
   8   4  -7       57.59       63.80     11.18 o 
   9   4  -7       45.74       43.04     11.35 o 
  10   4  -7       19.95       53.66     12.38 o 
  11   4  -7        0.25       -2.68     16.05 o 
   1   5  -7      248.26      299.79     10.29 o 
   2   5  -7      786.41      769.34     18.92 o 
   3   5  -7      433.80      457.57     14.37 o 
   4   5  -7      609.71      544.48     17.39 o 
   5   5  -7      192.57      179.90      9.93 o 
   6   5  -7      435.64      449.71     14.69 o 
   7   5  -7       75.17       83.13     10.62 o 
   8   5  -7       55.58       56.44     10.40 o 
   9   5  -7       26.67       10.04      8.78 o 
  10   5  -7        3.60       -1.04     10.35 o 
  11   5  -7        5.31       -1.46     11.24 o 
   1   6  -7      413.61      456.22     13.97 o 
   2   6  -7       41.98       60.75      5.93 o 
   3   6  -7     1035.61     1051.54     25.63 o 
   4   6  -7      145.39      145.84      9.51 o 
   5   6  -7      152.75      161.86     12.97 o 
   6   6  -7       29.47       27.22      6.00 o 
   7   6  -7       73.61       87.31     15.99 o 
   8   6  -7       21.95       -2.06      7.24 o 
   9   6  -7       21.46       42.43     15.74 o 
  10   6  -7       11.42       27.85     11.53 o 
   1   7  -7      142.85      139.58     12.99 o 
   2   7  -7      206.39      211.47     10.47 o 
   3   7  -7       62.11       83.89      7.72 o 
   4   7  -7      220.15      252.70     12.66 o 
   5   7  -7      152.44      145.99     11.33 o 
   6   7  -7        2.23        1.52      8.93 o 
   7   7  -7       16.79        7.90     10.61 o 
   8   7  -7       27.57       24.74     14.65 o 
   9   7  -7       29.91       34.16     11.57 o 
  10   7  -7       24.82       25.24     29.02 o 
   1   8  -7      148.81      143.29     27.67 o 
   2   8  -7      140.15      141.71     24.91 o 
   3   8  -7       47.15       50.07      6.99 o 
   4   8  -7     1163.01     1148.74     30.19 o 
   5   8  -7      187.57      177.20     12.62 o 
   6   8  -7       36.40       32.20     12.66 o 
   7   8  -7       11.92       15.19     12.52 o 
   8   8  -7       40.23       39.04     16.21 o 
   9   8  -7       10.69       20.03     13.54 o 
  10   8  -7       35.86       55.50     14.21 o 
   1   9  -7      272.75      279.90     13.23 o 
   2   9  -7      286.68      268.38     13.46 o 
   3   9  -7      590.47      603.44     20.56 o 
   4   9  -7      189.95      209.94     13.39 o 
   5   9  -7      438.15      420.48     19.40 o 
   6   9  -7        3.14        8.97     11.41 o 
   7   9  -7       46.61       36.73     15.28 o 
   8   9  -7        2.25       11.95     14.34 o 
   9   9  -7       51.80       21.49     17.76 o 
  10   9  -7        6.21       12.39     17.76 o 
   1  10  -7      239.94      238.74     13.45 o 
   2  10  -7      519.83      482.66     20.32 o 
   3  10  -7       34.60       30.22      7.82 o 
   4  10  -7      544.21      535.10     21.63 o 
   5  10  -7      195.62      202.10     20.23 o 
   6  10  -7       17.14       34.73     14.26 o 
   7  10  -7       16.41        2.89     12.57 o 
   8  10  -7       14.47        9.81     13.59 o 
   9  10  -7        4.00        5.86     15.81 o 
   1  11  -7      555.80      494.94     20.24 o 
   2  11  -7      240.18      219.97     13.92 o 
   3  11  -7      580.56      570.07     22.22 o 
   4  11  -7       58.67       63.15     10.11 o 
   5  11  -7      175.84      179.10     20.92 o 
   6  11  -7       15.63       23.40     14.12 o 
   7  11  -7       28.92       21.23     15.05 o 
   8  11  -7        6.37      -10.79     13.81 o 
   9  11  -7        6.23        9.77     17.50 o 
   1  12  -7      208.25      201.48     14.00 o 
   2  12  -7       33.82       31.23      8.69 o 
   3  12  -7        0.42        1.53      6.69 o 
   4  12  -7       95.44      122.79     18.25 o 
   5  12  -7        3.75        7.37     11.37 o 
   6  12  -7       16.71       18.07     12.92 o 
   7  12  -7       23.73       55.64     17.94 o 
   8  12  -7        0.88       16.79     17.14 o 
   1  13  -7        6.54        9.98      7.05 o 
   2  13  -7       19.11        1.07      9.99 o 
   3  13  -7        8.58        7.64      7.38 o 
   4  13  -7        9.32       -6.13      9.41 o 
   5  13  -7        2.21       22.56     13.41 o 
   6  13  -7       11.71       21.32     13.63 o 
   7  13  -7       14.33       24.91     17.01 o 
   8  13  -7       15.21       18.87     16.56 o 
   1  14  -7       16.99       16.85      8.12 o 
   2  14  -7       59.64       73.36     15.81 o 
   3  14  -7       78.91      120.61     18.83 o 
   4  14  -7       10.26        5.24     12.66 o 
   5  14  -7        0.12       20.25     14.26 o 
   6  14  -7        2.83       13.94     15.63 o 
   7  14  -7        1.12       -6.13     14.21 o 
   1  15  -7        6.19       -9.86      9.86 o 
   2  15  -7       24.67       27.67     14.34 o 
   3  15  -7       72.99       79.45     17.99 o 
   4  15  -7        0.87      -10.30     12.21 o 
   5  15  -7        1.57       -4.62     13.90 o 
   0   0  -6     3307.55     3244.36     76.12 o 
   2   0  -6    10228.60    10063.11    157.76 o 
   4   0  -6       62.12       76.27      8.24 o 
   6   0  -6      222.04      217.12     12.23 o 
   8   0  -6       12.08       18.43     11.19 o 
  10   0  -6       10.19        6.13     13.90 o 
   0   1  -6     7654.24     7712.19    124.26 o 
   1   1  -6     4562.32     4519.43     50.99 o 
   2   1  -6     1568.92     1385.59     20.58 o 
   3   1  -6      171.09      189.08      5.56 o 
   4   1  -6      638.65      782.86     13.78 o 
   5   1  -6      511.51      509.39     13.73 o 
   6   1  -6       50.15       49.16      5.38 o 
   7   1  -6      342.27      304.27     10.97 o 
   8   1  -6       10.55        7.00      7.89 o 
   9   1  -6        5.17        8.56      8.23 o 
  10   1  -6        1.74       -7.00     12.39 o 
  11   1  -6        2.12       -5.55     10.65 o 
   0   2  -6     3951.00     3567.42     82.87 o 
   1   2  -6      264.62      227.14      6.56 o 
   2   2  -6      608.42      682.46     12.15 o 
   3   2  -6      799.58      821.68     15.24 o 
   4   2  -6      985.27     1002.24     18.60 o 
   5   2  -6      321.88      299.41      8.98 o 
   6   2  -6     1001.29      941.48     18.53 o 
   7   2  -6      167.36      167.23      8.74 o 
   8   2  -6       40.97       35.08      9.61 o 
   9   2  -6       13.69       12.83     14.70 o 
  10   2  -6        0.90        6.28      9.65 o 
  11   2  -6        6.66       12.38     18.27 o 
   0   3  -6      898.37      850.48     23.63 o 
   1   3  -6      163.07      139.16      5.72 o 
   2   3  -6     1372.43     1231.81     24.36 o 
   3   3  -6     1487.39     1517.69     24.59 o 
   4   3  -6      831.64      844.04     16.96 o 
   5   3  -6      292.01      262.09      9.83 o 
   6   3  -6      202.36      195.72      8.52 o 
   7   3  -6      578.79      542.75     14.80 o 
   8   3  -6      149.18      130.99     12.90 o 
   9   3  -6       32.29       45.02     20.47 o 
  10   3  -6       28.24       36.25     11.83 o 
  11   3  -6        0.99        3.10     10.90 o 
   0   4  -6      431.73      430.81     15.85 o 
   1   4  -6     2754.46     3003.27     51.58 o 
   2   4  -6     3784.33     3751.23     64.62 o 
   3   4  -6      865.60      905.57     21.55 o 
   4   4  -6      340.95      379.94     10.85 o 
   5   4  -6      281.26      240.89     14.40 o 
   6   4  -6       32.86       17.86      5.15 o 
   7   4  -6       62.21       75.79      6.86 o 
   8   4  -6      102.29      100.86     20.85 o 
   9   4  -6       51.16       42.28     11.34 o 
  10   4  -6        8.75       -7.27      9.44 o 
  11   4  -6       32.78       22.68     12.55 o 
   0   5  -6     3994.97     3989.93     96.41 o 
   1   5  -6      980.02     1080.69     32.80 o 
   2   5  -6     1008.67      985.40     22.32 o 
   3   5  -6      229.02      245.97     10.66 o 
   4   5  -6      151.82      187.19     10.34 o 
   5   5  -6       26.55       27.36      4.92 o 
   6   5  -6      200.12      195.57     10.17 o 
   7   5  -6      108.94      108.00      8.76 o 
   8   5  -6       14.73       12.55      8.43 o 
   9   5  -6      102.88       89.92     13.14 o 
  10   5  -6       33.61       32.11     11.48 o 
  11   5  -6       13.31       -2.55     11.23 o 
   0   6  -6     1908.49     1931.04     53.07 o 
   1   6  -6      473.20      469.74     19.32 o 
   2   6  -6      279.27      254.84     21.76 o 
   3   6  -6       81.41       76.41      6.79 o 
   4   6  -6      385.76      371.58     14.78 o 
   5   6  -6      661.82      673.16     21.54 o 
   6   6  -6      169.67      168.56      9.78 o 
   7   6  -6      202.25      198.78     14.02 o 
   8   6  -6       76.81       78.20     22.07 o 
   9   6  -6        4.05        2.18      8.16 o 
  10   6  -6        5.20        7.68     11.55 o 
   0   7  -6      837.22      867.71     30.38 o 
   1   7  -6      520.89      534.61     11.61 o 
   2   7  -6      462.31      505.93     16.00 o 
   3   7  -6      111.35      112.69      8.43 o 
   4   7  -6       94.54       84.92      8.55 o 
   5   7  -6      290.68      233.15     13.52 o 
   6   7  -6      212.93      222.99     14.02 o 
   7   7  -6        8.84       10.21     11.68 o 
   8   7  -6        3.52      -10.21     10.21 o 
   9   7  -6        1.35       -2.02      7.84 o 
  10   7  -6       11.51        9.24     10.49 o 
   0   8  -6     4637.80     4737.20    119.50 o 
   1   8  -6       57.01       58.59     11.12 o 
   2   8  -6      289.02      310.31     13.05 o 
   3   8  -6      144.39      138.00      9.81 o 
   4   8  -6       19.97       22.11      6.55 o 
   5   8  -6       48.03       33.93      8.21 o 
   6   8  -6      196.56      187.70     13.95 o 
   7   8  -6       73.33      112.75     18.07 o 
   8   8  -6       57.05       49.92     15.81 o 
   9   8  -6       19.05       23.16     12.75 o 
  10   8  -6        2.82        0.95      9.35 o 
   0   9  -6      516.67      487.97     24.42 o 
   1   9  -6       34.36       26.86      6.57 o 
   2   9  -6       78.35       89.15      5.37 o 
   3   9  -6      143.47      147.06     10.66 o 
   4   9  -6      182.36      161.33     12.20 o 
   5   9  -6     1236.98     1255.47     55.58 o 
   6   9  -6       35.49       33.55      8.88 o 
   7   9  -6      126.85      149.26     20.47 o 
   8   9  -6        3.68       27.67     13.94 o 
   9   9  -6       51.39       80.25     20.74 o 
  10   9  -6        1.45       -9.29      9.29 o 
   0  10  -6     1612.22     1573.50     52.62 o 
   1  10  -6      306.62      311.57     24.20 o 
   2  10  -6      332.28      291.43     14.62 o 
   3  10  -6       88.12       88.31      9.79 o 
   4  10  -6      419.68      459.18     19.56 o 
   5  10  -6       62.95       83.93     10.81 o 
   6  10  -6      199.51      173.73     21.49 o 
   7  10  -6       80.20       96.55     18.83 o 
   8  10  -6       53.67       59.37     18.70 o 
   9  10  -6       10.86       19.05     16.56 o 
   0  11  -6     2274.74     2110.81     66.79 o 
   1  11  -6     1227.08     1122.31     33.22 o 
   2  11  -6      256.01      235.95     14.62 o 
   3  11  -6       98.65       96.41     11.02 o 
   4  11  -6       85.19       77.73     10.45 o 
   5  11  -6       35.16       38.92      9.02 o 
   6  11  -6       24.74       45.56     14.17 o 
   7  11  -6       11.79       -2.75     12.17 o 
   8  11  -6        6.43       20.47     15.10 o 
   9  11  -6        7.79       27.00     18.43 o 
   0  12  -6     1035.66      966.74     41.88 o 
   1  12  -6      268.40      268.38     15.74 o 
   2  12  -6      280.12      266.75     26.40 o 
   3  12  -6       57.56       59.22     10.03 o 
   4  12  -6       24.75       10.45     16.01 o 
   5  12  -6      111.54      137.00     20.07 o 
   6  12  -6       18.25       13.32     13.50 o 
   7  12  -6       20.37       22.69     13.86 o 
   8  12  -6        1.43       10.84     14.65 o 
   0  13  -6      118.14       82.56     15.85 o 
   1  13  -6      157.26      155.85     19.01 o 
   2  13  -6        8.11       19.00      8.24 o 
   3  13  -6       10.67       11.25      7.64 o 
   4  13  -6      108.05      110.71     18.96 o 
   5  13  -6       11.11       11.28     11.86 o 
   6  13  -6       26.13       52.23     17.23 o 
   7  13  -6        2.33        6.08     15.19 o 
   8  13  -6       10.27       29.35     16.43 o 
   0  14  -6       59.08       41.12     14.17 o 
   1  14  -6       95.62      124.48     12.77 o 
   2  14  -6        0.31        0.92      7.53 o 
   3  14  -6       33.02       40.22     12.50 o 
   4  14  -6       16.32        5.51     11.77 o 
   5  14  -6       26.29       11.46     13.19 o 
   6  14  -6       43.85       51.69     17.99 o 
   7  14  -6       53.32       64.62     20.38 o 
   0  15  -6       12.25       10.35     11.24 o 
   1  15  -6       28.01       11.64      8.68 o 
   2  15  -6       53.72       56.44     15.77 o 
   3  15  -6        8.77        8.08     13.06 o 
   4  15  -6        7.08       -8.75     12.30 o 
   5  15  -6        1.72       15.94     14.52 o 
   6  15  -6        2.50      -13.32     13.32 o 
   7  15  -6       25.68       15.99     18.30 o 
   0  16  -6        5.73        2.89     12.61 o 
   1  16  -6       38.92       51.16     15.63 o 
   2  16  -6       46.29       59.24     16.88 o 
   3  16  -6       21.94        4.13     12.61 o 
   4  16  -6       26.45       17.50     15.54 o 
   5  16  -6       16.92       13.46     16.88 o 
   2   0  -5    10239.21     9566.26    150.28 o 
   4   0  -5     1524.61     1548.74     32.07 o 
   6   0  -5      241.08      246.57     21.63 o 
   8   0  -5      199.10      207.47     14.39 o 
  10   0  -5      100.91       82.51     19.27 o 
   1   1  -5     3173.73     3048.56     28.64 o 
   2   1  -5      652.42      715.42     12.13 o 
   3   1  -5     2147.59     2213.60     28.21 o 
   4   1  -5      152.69      171.54      6.16 o 
   5   1  -5       40.73       49.42      6.26 o 
   6   1  -5       56.81       54.38      5.52 o 
   7   1  -5      298.30      279.01     10.59 o 
   8   1  -5        5.33        3.62      4.90 o 
   9   1  -5       85.47      100.80     17.21 o 
  10   1  -5        4.83       -1.32      9.19 o 
  11   1  -5        7.93       -9.93      9.93 o 
   1   2  -5     8372.99     8060.54    177.37 o 
   2   2  -5     2235.00     2206.65     32.92 o 
   3   2  -5     2052.61     2128.56     31.65 o 
   4   2  -5      878.99      961.51     19.63 o 
   5   2  -5     1300.35     1268.63     27.66 o 
   6   2  -5     1264.99     1252.64     22.16 o 
   7   2  -5      109.34      106.80      8.26 o 
   8   2  -5        9.76       10.91      7.67 o 
   9   2  -5       22.32       14.05      9.24 o 
  10   2  -5       35.71       47.14     12.06 o 
  11   2  -5        6.36        4.73     12.34 o 
   1   3  -5     1597.16     1521.94     27.86 o 
   2   3  -5     1474.94     1372.14     26.26 o 
   3   3  -5      220.92      231.40      7.47 o 
   4   3  -5      922.09      850.94     17.23 o 
   5   3  -5      694.95      698.77     16.56 o 
   6   3  -5      335.05      325.99     20.38 o 
   7   3  -5      819.13      790.00     18.04 o 
   8   3  -5       74.74       65.66     12.75 o 
   9   3  -5        5.98        2.83      9.37 o 
  10   3  -5       81.95      102.01     15.06 o 
  11   3  -5       10.49       18.92     12.10 o 
   1   4  -5      297.25      314.70      7.21 o 
   2   4  -5      126.95      108.82      6.39 o 
   3   4  -5     1960.70     1960.75     30.85 o 
   4   4  -5      232.38      216.02      8.17 o 
   5   4  -5      231.73      213.77      9.20 o 
   6   4  -5      480.30      520.48     15.54 o 
   7   4  -5      318.18      296.69     11.26 o 
   8   4  -5       33.99       39.40      9.72 o 
   9   4  -5      319.92      334.33     19.98 o 
  10   4  -5       13.35       -5.02      9.51 o 
  11   4  -5       34.93       25.59     14.50 o 
   1   5  -5       56.70       62.07      3.43 o 
   2   5  -5     1203.63     1294.10     27.28 o 
   3   5  -5     1865.43     1927.69     52.31 o 
   4   5  -5      933.72     1036.06     20.51 o 
   5   5  -5      211.26      204.43      9.28 o 
   6   5  -5       17.61       16.10      5.27 o 
   7   5  -5       69.68       81.40      8.22 o 
   8   5  -5      171.54      167.74     14.23 o 
   9   5  -5        4.58       13.43      8.58 o 
  10   5  -5       23.68       17.67     10.14 o 
  11   5  -5        3.81        0.88     11.10 o 
   1   6  -5     2136.58     2147.72     31.49 o 
   2   6  -5      142.58      179.28     14.30 o 
   3   6  -5      865.82      859.57     25.40 o 
   4   6  -5      132.99      142.10      9.50 o 
   5   6  -5      343.56      331.71     15.16 o 
   6   6  -5      185.71      189.61     10.28 o 
   7   6  -5      234.84      238.00     12.01 o 
   8   6  -5        3.70        3.25      6.81 o 
   9   6  -5       20.73       -4.35      8.23 o 
  10   6  -5       19.03       26.15     11.02 o 
  11   6  -5        4.35       -0.90     11.47 o 
   1   7  -5     1597.78     1636.45     25.20 o 
   2   7  -5      417.97      391.20     16.05 o 
   3   7  -5      165.45      162.48     10.00 o 
   4   7  -5       89.01      102.72      8.93 o 
   5   7  -5      198.26      182.10     11.80 o 
   6   7  -5      113.38      119.81     11.22 o 
   7   7  -5       38.31       48.67     15.41 o 
   8   7  -5        2.91       -7.77     11.81 o 
   9   7  -5       17.69       10.47      9.65 o 
  10   7  -5        7.42       22.15     11.15 o 
   1   8  -5       14.60       10.11      4.97 o 
   2   8  -5      567.73      572.13     16.01 o 
   3   8  -5      172.87      171.48     16.92 o 
   4   8  -5      158.36      179.92     13.48 o 
   5   8  -5       66.93       68.44      9.41 o 
   6   8  -5       46.83       31.07      8.38 o 
   7   8  -5       41.10       24.60     13.50 o 
   8   8  -5       20.91       47.25     16.56 o 
   9   8  -5        3.07        4.13      8.20 o 
  10   8  -5        7.62       13.79     13.21 o 
   1   9  -5       93.57       96.85      8.29 o 
   2   9  -5      125.35      127.03      9.64 o 
   3   9  -5      194.13      208.55     12.32 o 
   4   9  -5      202.53      183.72     26.11 o 
   5   9  -5      197.79      205.43     14.24 o 
   6   9  -5       40.53       40.67      9.45 o 
   7   9  -5       59.68       66.30     16.39 o 
   8   9  -5        7.41       25.09     15.28 o 
   9   9  -5        4.00       26.87     16.83 o 
  10   9  -5       13.46       17.87     12.10 o 
   1  10  -5      194.64      194.17     12.10 o 
   2  10  -5       50.76       52.25     16.23 o 
   3  10  -5       42.91       46.76     12.79 o 
   4  10  -5      107.73      110.03     11.00 o 
   5  10  -5       21.91       35.02      8.39 o 
   6  10  -5       12.60        4.02      6.99 o 
   7  10  -5        8.33       15.59     13.41 o 
   8  10  -5       54.84       48.81     17.94 o 
   9  10  -5       12.35       20.96     17.45 o 
   1  11  -5      264.78      250.78     15.39 o 
   2  11  -5      199.60      177.91     13.68 o 
   3  11  -5      168.73      205.35     30.66 o 
   4  11  -5      352.39      298.22     17.22 o 
   5  11  -5       33.27       45.84      9.36 o 
   6  11  -5       34.40       42.46     14.48 o 
   7  11  -5        0.90      -11.99     11.99 o 
   8  11  -5        2.71       -5.68     13.86 o 
   9  11  -5        7.97      -11.50     15.41 o 
   1  12  -5      272.80      270.62     15.85 o 
   2  12  -5      135.77      154.02     22.94 o 
   3  12  -5      102.90      104.67     11.63 o 
   4  12  -5        8.97        9.80      7.62 o 
   5  12  -5       55.52       66.16     10.88 o 
   6  12  -5       26.70       34.33     14.26 o 
   7  12  -5       34.43       17.63     14.70 o 
   8  12  -5       24.67       78.34     20.87 o 
   9  12  -5       15.39       50.54     20.43 o 
   1  13  -5       55.35       44.54      9.20 o 
   2  13  -5       23.53       24.19      8.22 o 
   3  13  -5       58.22       39.90      9.43 o 
   4  13  -5       11.20        3.43      7.67 o 
   5  13  -5       27.90       42.46     14.70 o 
   6  13  -5        2.22       10.26     13.19 o 
   7  13  -5       19.52       23.40     17.10 o 
   8  13  -5       29.05       25.80     17.10 o 
   1  14  -5       87.57       78.67     11.13 o 
   2  14  -5        6.85        2.48      8.02 o 
   3  14  -5      291.13      331.30     19.82 o 
   4  14  -5       64.49      106.54     19.14 o 
   5  14  -5       35.32       54.09     17.76 o 
   6  14  -5       23.66       19.63     13.63 o 
   7  14  -5        2.10        7.68     15.50 o 
   1  15  -5       23.17       16.39      8.87 o 
   2  15  -5       20.91       20.90      9.09 o 
   3  15  -5       60.74       47.52     17.10 o 
   4  15  -5        6.11       17.72     13.59 o 
   5  15  -5       13.55       21.23     14.97 o 
   6  15  -5        5.01       -1.24     15.54 o 
   7  15  -5        0.89       -8.08     13.81 o 
   1  16  -5       64.21       84.93     16.41 o 
   2  16  -5       11.12       10.57     13.10 o 
   3  16  -5       85.03      105.43     21.14 o 
   4  16  -5        2.59       18.96     14.34 o 
   5  16  -5        0.14      -10.84     14.21 o 
   6  16  -5       18.12       29.09     19.10 o 
   1  17  -5       12.03        0.89     12.35 o 
   2  17  -5       46.49       31.80     17.01 o 
   3  17  -5       23.22       31.44     16.56 o 
   4  17  -5       76.76       53.87     20.21 o 
   5  17  -5        1.28       19.14     18.70 o 
   0   0  -4    31854.61    31323.46    501.61 o 
   2   0  -4     1136.17     1315.17     24.38 o 
   4   0  -4     5918.71     6127.57    101.31 o 
   6   0  -4     1408.92     1423.29     49.83 o 
   8   0  -4      173.45      178.45     13.72 o 
  10   0  -4       33.75       40.06     17.19 o 
   0   1  -4     8545.04     8637.40     95.69 o 
   1   1  -4    20842.49    20362.32    168.04 o 
   2   1  -4     7763.52     7192.39     93.61 o 
   3   1  -4     2438.24     2528.07     36.34 o 
   4   1  -4     2367.40     2375.35     31.81 o 
   5   1  -4      982.97     1026.41     17.89 o 
   6   1  -4       30.67       40.12      6.02 o 
   7   1  -4      258.01      251.47     10.16 o 
   8   1  -4       13.25        9.53      5.28 o 
   9   1  -4        9.68       23.65      9.46 o 
  10   1  -4       27.07       11.15     10.52 o 
  11   1  -4       21.41       25.69     12.61 o 
   0   2  -4    11926.14    12290.97    132.65 o 
   1   2  -4     9249.25     9405.16     84.13 o 
   2   2  -4      410.23      448.54      9.23 o 
   3   2  -4      113.22      121.19      5.52 o 
   4   2  -4     2883.18     2836.84     42.37 o 
   5   2  -4      262.09      271.03      8.65 o 
   6   2  -4      233.96      230.33     12.74 o 
   7   2  -4       97.59       92.96      9.40 o 
   8   2  -4      108.71      115.07      8.41 o 
   9   2  -4       61.25       66.45     15.72 o 
  10   2  -4        2.85        8.33     11.88 o 
  11   2  -4       12.20       -9.48     12.26 o 
   0   3  -4    29763.95    28850.38    349.55 o 
   1   3  -4     4894.01     5260.14     67.73 o 
   2   3  -4      153.45      169.34      6.90 o 
   3   3  -4      650.00      663.79     13.66 o 
   4   3  -4      909.38      879.83     18.52 o 
   5   3  -4      485.53      503.51     13.90 o 
   6   3  -4      732.36      667.13     19.97 o 
   7   3  -4       48.56       52.73      6.34 o 
   8   3  -4      108.98      104.08      8.22 o 
   9   3  -4       15.29        8.30      9.30 o 
  10   3  -4        7.82       10.13     10.29 o 
  11   3  -4        5.99       -1.43     10.38 o 
   0   4  -4     3209.84     3487.82     55.83 o 
   1   4  -4      437.09      397.34     12.21 o 
   2   4  -4     1386.64     1143.11     24.24 o 
   3   4  -4      611.85      625.15     13.47 o 
   4   4  -4      900.54      885.99     18.19 o 
   5   4  -4      463.25      512.43     14.18 o 
   6   4  -4       49.04       61.89      6.77 o 
   7   4  -4      378.10      380.84     19.51 o 
   8   4  -4       24.05       33.49      6.34 o 
   9   4  -4        8.65       27.50     10.00 o 
  10   4  -4       23.75       31.47     17.34 o 
  11   4  -4       51.24       86.36     15.18 o 
   0   5  -4    14127.81    14163.37    320.46 o 
   1   5  -4      342.53      319.78      7.32 o 
   2   5  -4       60.31       80.56      5.86 o 
   3   5  -4      657.92      697.70     18.84 o 
   4   5  -4      386.44      364.59     11.38 o 
   5   5  -4       68.22       89.21      6.67 o 
   6   5  -4      620.73      610.62     17.20 o 
   7   5  -4      437.05      470.86     16.32 o 
   8   5  -4      118.25      117.92     10.27 o 
   9   5  -4        1.87        5.21     18.52 o 
  10   5  -4       17.58        7.96      9.95 o 
  11   5  -4       10.51        2.99     11.52 o 
   0   6  -4     2582.78     2483.71     66.57 o 
   1   6  -4     1931.06     2122.19     30.37 o 
   2   6  -4     2061.77     2379.90     34.88 o 
   3   6  -4      800.17      826.55     27.29 o 
   4   6  -4       33.07       49.00      9.99 o 
   5   6  -4       23.98       30.00      9.50 o 
   6   6  -4      533.45      511.32     16.23 o 
   7   6  -4      277.86      287.41     14.08 o 
   8   6  -4      214.27      215.18     15.66 o 
   9   6  -4        0.85       -6.87     15.97 o 
  10   6  -4       10.88       19.68     10.74 o 
  11   6  -4       16.44       11.07     14.23 o 
   0   7  -4      425.33      397.59     19.01 o 
   1   7  -4        7.27        5.90      1.68 o 
   2   7  -4      102.64      111.72     10.02 o 
   3   7  -4      115.82      108.55      8.51 o 
   4   7  -4      144.93      136.64     13.30 o 
   5   7  -4       48.12       54.05     11.57 o 
   6   7  -4       82.60      102.82     10.74 o 
   7   7  -4      246.05      236.54     15.91 o 
   8   7  -4       30.80       51.25     16.16 o 
   9   7  -4       35.76        9.09     14.74 o 
  10   7  -4        6.00       20.18     11.01 o 
   0   8  -4      494.86      484.24     22.78 o 
   1   8  -4       24.05       20.16      9.64 o 
   2   8  -4       52.20       51.68      3.47 o 
   3   8  -4      215.06      218.24     12.13 o 
   4   8  -4      239.30      270.75     14.17 o 
   5   8  -4      205.71      224.11     14.03 o 
   6   8  -4      601.52      613.52     23.14 o 
   7   8  -4      107.34       96.95     17.81 o 
   8   8  -4      121.22      141.80     20.92 o 
   9   8  -4        0.05       -8.69      9.13 o 
  10   8  -4        9.68       14.50     10.87 o 
   0   9  -4      505.33      499.34     24.51 o 
   1   9  -4      345.56      330.65     14.15 o 
   2   9  -4      141.96      156.30     10.39 o 
   3   9  -4       54.27       61.80     13.66 o 
   4   9  -4      362.25      346.59     22.87 o 
   5   9  -4       81.73       93.92     10.93 o 
   6   9  -4       19.81       17.77      7.94 o 
   7   9  -4       96.29       88.64     12.20 o 
   8   9  -4        7.01       27.84     14.39 o 
   9   9  -4        7.42       15.50     15.41 o 
  10   9  -4        5.02        4.03     10.59 o 
   0  10  -4      179.14      178.08     16.43 o 
   1  10  -4      213.78      212.58     12.75 o 
   2  10  -4      119.42      133.18     10.62 o 
   3  10  -4      384.69      354.87     17.18 o 
   4  10  -4       93.92      112.16     11.10 o 
   5  10  -4      285.01      282.92     16.15 o 
   6  10  -4       35.77       33.30      9.23 o 
   7  10  -4       37.73       46.01     15.50 o 
   8  10  -4       52.48       61.02     18.16 o 
   9  10  -4        6.21      -14.39     14.39 o 
   0  11  -4      166.68      186.25     17.76 o 
   1  11  -4     1283.44     1243.64     32.73 o 
   2  11  -4      440.11      457.78     19.21 o 
   3  11  -4      117.14      113.05     15.65 o 
   4  11  -4      226.98      221.45     15.04 o 
   5  11  -4       23.56       29.51     14.92 o 
   6  11  -4       39.47       48.64     11.81 o 
   7  11  -4      107.67       89.26     19.45 o 
   8  11  -4        7.95        7.82     14.88 o 
   9  11  -4        8.79      -15.05     15.05 o 
   0  12  -4      144.43      140.87     16.79 o 
   1  12  -4       45.95       40.48     14.68 o 
   2  12  -4      194.54      183.85     13.48 o 
   3  12  -4       64.37       65.93     10.30 o 
   4  12  -4       71.80       84.66     15.17 o 
   5  12  -4       10.48       13.21     10.84 o 
   6  12  -4       10.70       22.96     12.66 o 
   7  12  -4       11.83       16.56     15.14 o 
   8  12  -4        8.68       41.12     18.03 o 
   9  12  -4       14.80       57.64     21.58 o 
   0  13  -4      102.29       98.94     15.90 o 
   1  13  -4      328.63      303.22     17.28 o 
   2  13  -4       15.04       11.43      7.82 o 
   3  13  -4       27.13       17.31      8.36 o 
   4  13  -4       33.85       31.85      9.56 o 
   5  13  -4       51.55       56.12     11.17 o 
   6  13  -4       31.18       30.73     14.08 o 
   7  13  -4       27.90       61.37     19.23 o 
   8  13  -4        1.74       -5.64     15.41 o 
   0  14  -4       30.36       11.50     11.41 o 
   1  14  -4      140.13      168.63     14.24 o 
   2  14  -4       54.39       57.35     10.69 o 
   3  14  -4       29.73       32.10      9.86 o 
   4  14  -4       40.08       18.94      8.83 o 
   5  14  -4        0.41       -0.89     12.17 o 
   6  14  -4       12.52       20.52     13.81 o 
   7  14  -4        2.12       -2.40     14.88 o 
   0  15  -4       35.22       42.90     13.99 o 
   1  15  -4       23.39       15.37      8.62 o 
   2  15  -4        8.86       -4.65     11.64 o 
   3  15  -4       66.89       87.50     13.09 o 
   4  15  -4       18.93        2.31     11.59 o 
   5  15  -4        3.51        1.55     13.15 o 
   6  15  -4       53.07       64.39     20.38 o 
   7  15  -4        0.55        0.13     14.97 o 
   0  16  -4       42.87       46.10     16.34 o 
   1  16  -4       10.95       12.62      8.97 o 
   2  16  -4        1.23       -0.22     17.21 o 
   3  16  -4       13.93       -4.66     13.59 o 
   4  16  -4        9.00       12.08     13.86 o 
   5  16  -4       10.99       47.43     19.23 o 
   6  16  -4       18.54       22.96     17.67 o 
   0  17  -4        3.20        1.69     11.46 o 
   1  17  -4       15.47       13.01      9.28 o 
   2  17  -4        4.48       17.19     15.63 o 
   3  17  -4       33.25       17.67     15.41 o 
   4  17  -4        4.85       26.16     17.14 o 
   5  17  -4        5.31       28.87     17.76 o 
   1  18  -4       21.29       37.61     16.43 o 
   2  18  -4        8.77       30.64     17.76 o 
   3  18  -4        8.08       -2.04     15.50 o 
   2   0  -3    13561.76    14091.68    153.91 o 
   4   0  -3     2361.74     2352.48     45.60 o 
   6   0  -3      163.95      158.67     10.51 o 
   8   0  -3      485.96      509.48     21.65 o 
  10   0  -3       76.85       76.96     19.90 o 
   1   1  -3      752.01      754.57      7.48 o 
   2   1  -3     5070.02     5069.04     51.42 o 
   3   1  -3     5922.61     5691.27     76.56 o 
   4   1  -3      892.96      814.90     14.31 o 
   5   1  -3     1049.24     1031.09     18.20 o 
   6   1  -3      122.46      127.55      7.59 o 
   7   1  -3      260.37      245.85     12.87 o 
   8   1  -3       44.28       41.16      6.49 o 
   9   1  -3      239.70      228.81     16.94 o 
  10   1  -3       17.74       28.85     11.22 o 
  11   1  -3        9.45        7.89     10.97 o 
   1   2  -3     1612.53     1653.01     16.56 o 
   2   2  -3     4276.02     4052.96     47.03 o 
   3   2  -3     6989.58     7200.17     95.49 o 
   4   2  -3     3456.81     3217.53     48.06 o 
   5   2  -3      327.89      330.07      9.31 o 
   6   2  -3      112.49      118.44      6.94 o 
   7   2  -3      294.15      289.49     10.91 o 
   8   2  -3        1.95        8.53      5.16 o 
   9   2  -3      102.97      101.38     12.87 o 
  10   2  -3        6.70        6.61     14.12 o 
  11   2  -3       14.80       12.42     11.86 o 
   1   3  -3     6012.88     5969.02     67.08 o 
   2   3  -3        0.96        3.80      1.92 o 
   3   3  -3     2744.90     2840.20     41.38 o 
   4   3  -3      229.59      212.41     10.75 o 
   5   3  -3     1498.99     1541.20     27.84 o 
   6   3  -3      353.81      341.38     10.87 o 
   7   3  -3       73.58       80.39      6.81 o 
   8   3  -3       61.88       56.16      7.07 o 
   9   3  -3       18.41        8.52      8.54 o 
  10   3  -3       22.54       14.96     10.55 o 
  11   3  -3       31.00       27.68     12.49 o 
   1   4  -3     1309.08     1206.85     18.34 o 
   2   4  -3      229.82      186.46      7.82 o 
   3   4  -3     1730.32     1594.78     26.81 o 
   4   4  -3      238.81      281.20      9.49 o 
   5   4  -3        6.83       10.33      4.10 o 
   6   4  -3       98.79       87.83     10.91 o 
   7   4  -3      359.07      344.34     12.13 o 
   8   4  -3       35.08       31.67      6.42 o 
   9   4  -3       77.10       88.50     14.68 o 
  10   4  -3        4.39        9.54     17.16 o 
  11   4  -3        4.49       14.63     10.48 o 
   1   5  -3      202.25      224.55      6.16 o 
   2   5  -3     4278.61     4109.72     71.36 o 
   3   5  -3      578.44      619.51     40.41 o 
   4   5  -3      311.02      292.36     10.06 o 
   5   5  -3      849.98      819.82     19.00 o 
   6   5  -3      298.31      319.43     12.58 o 
   7   5  -3       63.86       97.65      8.69 o 
   8   5  -3       14.39       12.76      6.15 o 
   9   5  -3        0.44        3.79      8.15 o 
  10   5  -3       21.09        4.70     12.79 o 
  11   5  -3       14.37        4.73     10.97 o 
   1   6  -3     1021.85     1056.17     17.10 o 
   2   6  -3       23.13       36.56      5.07 o 
   3   6  -3       85.50      104.52      7.79 o 
   4   6  -3      603.71      602.73     28.42 o 
   5   6  -3      181.55      199.46     12.15 o 
   6   6  -3      135.38      144.18      9.36 o 
   7   6  -3       98.00      116.27     11.58 o 
   8   6  -3       61.67       61.71      7.34 o 
   9   6  -3       22.35       17.43      9.64 o 
  10   6  -3       20.67       23.86     10.89 o 
  11   6  -3        8.66       -6.05     10.76 o 
   1   7  -3     1004.67      969.01     23.49 o 
   2   7  -3      504.11      538.18     11.16 o 
   3   7  -3      301.50      327.50     19.92 o 
   4   7  -3     1186.04     1218.28     30.35 o 
   5   7  -3     1225.84     1163.93     30.87 o 
   6   7  -3       40.31       46.92      8.87 o 
   7   7  -3      171.22      189.17     14.44 o 
   8   7  -3        7.58        2.97      7.59 o 
   9   7  -3       58.46       61.39     11.71 o 
  10   7  -3       13.48       50.08     12.67 o 
   1   8  -3      108.91      110.91      7.95 o 
   2   8  -3      365.77      361.08      8.47 o 
   3   8  -3      237.36      239.19     12.20 o 
   4   8  -3      173.84      160.78     11.30 o 
   5   8  -3      272.91      237.57     14.76 o 
   6   8  -3      162.54      141.85     14.54 o 
   7   8  -3       20.36       23.43      8.96 o 
   8   8  -3        0.41        3.64     12.43 o 
   9   8  -3        8.53        4.53     11.21 o 
  10   8  -3       41.31       46.26     20.05 o 
   1   9  -3      195.95      199.97     11.51 o 
   2   9  -3       89.86       72.56      7.83 o 
   3   9  -3     2478.43     2448.95     51.61 o 
   4   9  -3      146.56      148.60     11.44 o 
   5   9  -3      497.04      417.37     19.23 o 
   6   9  -3       11.13        4.17      7.14 o 
   7   9  -3        8.15       23.37      8.40 o 
   8   9  -3       69.99       87.49     18.87 o 
   9   9  -3      116.78      144.73     23.05 o 
  10   9  -3        9.21       10.58     11.81 o 
   1  10  -3       96.89      102.77      9.37 o 
   2  10  -3      520.01      570.64     20.22 o 
   3  10  -3      151.11      137.51     11.43 o 
   4  10  -3      643.32      627.27     23.31 o 
   5  10  -3       72.67       64.81      9.82 o 
   6  10  -3       64.01       66.84     11.50 o 
   7  10  -3       44.53       34.75     10.23 o 
   8  10  -3       41.34       20.61     13.72 o 
   9  10  -3       21.91       33.35     18.30 o 
   1  11  -3      205.59      205.81     14.21 o 
   2  11  -3       11.83        9.70     13.59 o 
   3  11  -3      671.30      676.17     23.97 o 
   4  11  -3       76.93       71.41     10.39 o 
   5  11  -3       20.77       13.64     15.17 o 
   6  11  -3       55.92       59.94     11.19 o 
   7  11  -3       39.70       43.96     15.41 o 
   8  11  -3       16.22       -5.82     13.94 o 
   9  11  -3       25.41       18.21     17.99 o 
   1  12  -3      102.93       86.95     12.75 o 
   2  12  -3      166.10      182.72     13.42 o 
   3  12  -3      111.68      125.38     12.37 o 
   4  12  -3       54.00       58.74     10.28 o 
   5  12  -3       38.93       37.48     10.00 o 
   6  12  -3       30.40       24.17      9.06 o 
   7  12  -3        6.57       10.66     13.06 o 
   8  12  -3       19.23       31.89     17.85 o 
   9  12  -3       11.36       38.24     19.54 o 
   1  13  -3      221.37      231.50     16.56 o 
   2  13  -3      236.02      245.99     16.22 o 
   3  13  -3       32.87       22.65      8.17 o 
   4  13  -3       19.32       16.48      8.68 o 
   5  13  -3       14.72       10.09      8.41 o 
   6  13  -3        5.07        9.90     12.57 o 
   7  13  -3        3.08       11.81     14.88 o 
   8  13  -3       11.58       26.11     17.54 o 
   1  14  -3      186.12      173.49     17.34 o 
   2  14  -3       92.42       84.89     11.66 o 
   3  14  -3      280.91      328.97     19.27 o 
   4  14  -3       13.56       14.05      9.50 o 
   5  14  -3        4.86       -4.80     13.10 o 
   6  14  -3       20.21       16.96     14.21 o 
   7  14  -3       14.91        9.10     15.05 o 
   8  14  -3        1.16       11.41     15.63 o 
   1  15  -3        8.36       15.08      8.85 o 
   2  15  -3      124.17      107.98     13.90 o 
   3  15  -3       65.10       51.53     11.58 o 
   4  15  -3       36.02       56.92     19.56 o 
   5  15  -3       30.48        1.20     12.97 o 
   6  15  -3        2.41        1.15     14.92 o 
   7  15  -3        0.18       23.45     17.05 o 
   1  16  -3       10.16       10.51      8.71 o 
   2  16  -3       33.91       30.79     11.81 o 
   3  16  -3        9.62       14.23     15.08 o 
   4  16  -3        5.87      -11.72     11.72 o 
   5  16  -3       20.31       36.02     17.63 o 
   6  16  -3       17.74       24.20     17.67 o 
   1  17  -3        4.26        3.12      8.65 o 
   2  17  -3       11.13        0.72      9.26 o 
   3  17  -3       12.40       10.48     13.32 o 
   4  17  -3        4.31      -14.39     14.39 o 
   5  17  -3        6.85       18.07     17.01 o 
   1  18  -3       16.85       17.36     10.93 o 
   2  18  -3       15.36        5.02     14.74 o 
   3  18  -3        5.76       -4.80     14.88 o 
   4  18  -3       17.79       27.44     18.07 o 
   1  19  -3        6.26        5.37     16.92 o 
   2   0  -2    24503.02    24632.36    283.38 o 
   4   0  -2      829.94      815.94     20.23 o 
   6   0  -2     1100.84     1107.80     43.19 o 
   8   0  -2      173.72      157.33     23.29 o 
  10   0  -2        7.25        2.49     14.34 o 
   0   1  -2     8572.41     6756.74    291.47 o 
   1   1  -2     6143.24     5923.47     54.49 o 
   2   1  -2     8298.42     9258.78     84.07 o 
   3   1  -2     2877.49     2891.30     41.66 o 
   4   1  -2     1185.85     1258.88     19.41 o 
   5   1  -2      413.03      391.96     10.17 o 
   6   1  -2      362.05      348.50     10.78 o 
   7   1  -2       95.20       91.01      7.07 o 
   8   1  -2      250.40      239.11     10.96 o 
   9   1  -2       22.62       18.87      7.04 o 
  10   1  -2        4.08       -2.49      9.40 o 
  11   1  -2       12.63       -4.82     13.79 o 
   0   2  -2      661.75      647.93      8.43 o 
   1   2  -2     4988.32     4621.84     46.63 o 
   2   2  -2    15922.91    16646.40    163.21 o 
   3   2  -2     2368.80     2445.95     35.92 o 
   4   2  -2      145.35      121.50      6.29 o 
   5   2  -2      157.90      156.36      9.50 o 
   6   2  -2      683.64      622.71     14.50 o 
   7   2  -2      197.27      211.17      9.74 o 
   8   2  -2       23.69       16.06      5.38 o 
   9   2  -2        7.08        8.28      8.79 o 
  10   2  -2       31.19       37.51     15.72 o 
  11   2  -2        2.07       -0.77     10.96 o 
   0   3  -2     4113.96     4236.98     54.83 o 
   1   3  -2     8052.48     8258.08     92.63 o 
   2   3  -2     1111.78     1054.88     13.55 o 
   3   3  -2       29.89       23.36      3.17 o 
   4   3  -2      398.60      373.67     10.71 o 
   5   3  -2      355.98      377.09     11.79 o 
   6   3  -2     1484.41     1500.67     30.36 o 
   7   3  -2      261.41      251.68     10.69 o 
   8   3  -2       47.79       57.10      6.88 o 
   9   3  -2       19.64       12.28      6.20 o 
  10   3  -2        8.42       15.96     10.19 o 
  11   3  -2        0.02      -10.23     11.68 o 
   0   4  -2    13628.58    13345.10    204.75 o 
   1   4  -2      688.41      642.68     16.37 o 
   2   4  -2      220.68      180.41      7.72 o 
   3   4  -2      338.56      360.05      9.81 o 
   4   4  -2      204.31      232.67      8.66 o 
   5   4  -2     1639.99     1436.48     27.14 o 
   6   4  -2      620.52      651.03     20.20 o 
   7   4  -2       58.67       59.72      7.54 o 
   8   4  -2        6.52        0.89      4.90 o 
   9   4  -2       59.92       49.35      9.67 o 
  10   4  -2        2.05        3.70      9.28 o 
  11   4  -2       19.79        9.25     11.32 o 
   0   5  -2     6331.99     6182.66     95.90 o 
   1   5  -2      856.08      844.57     11.91 o 
   2   5  -2     1654.62     1739.60     34.21 o 
   3   5  -2      372.15      402.41     13.72 o 
   4   5  -2     1757.28     1707.24     52.08 o 
   5   5  -2       14.05       13.49      4.42 o 
   6   5  -2     1071.91     1023.03     23.17 o 
   7   5  -2      471.09      494.26     16.57 o 
   8   5  -2        0.85        3.63      4.74 o 
   9   5  -2        1.95       -7.24      7.24 o 
  10   5  -2       43.85       55.71     16.21 o 
  11   5  -2        1.42        9.65     11.02 o 
   0   6  -2     3129.95     3411.83     56.39 o 
   1   6  -2      421.07      408.58     12.93 o 
   2   6  -2      809.19      756.32     19.58 o 
   3   6  -2      168.05      204.50     10.49 o 
   4   6  -2       77.52       77.80      7.86 o 
   5   6  -2      818.86      819.11     19.70 o 
   6   6  -2      200.22      224.29     11.28 o 
   7   6  -2      205.59      226.14     12.11 o 
   8   6  -2       28.12       21.27      5.86 o 
   9   6  -2       30.00       32.52     10.20 o 
  10   6  -2       46.49       39.22     11.61 o 
  11   6  -2       29.05       11.64     11.95 o 
   0   7  -2     4263.13     4666.19     75.20 o 
   1   7  -2     2627.82     2750.36     52.66 o 
   2   7  -2     1714.15     1701.88     36.05 o 
   3   7  -2      243.93      235.51     11.93 o 
   4   7  -2      350.31      394.00     32.15 o 
   5   7  -2      308.81      280.77     25.16 o 
   6   7  -2      990.87      974.49     29.39 o 
   7   7  -2      130.56      127.92     15.39 o 
   8   7  -2       48.44       47.00      8.23 o 
   9   7  -2       33.65       18.72     12.19 o 
  10   7  -2       59.94       67.74     17.81 o 
   0   8  -2      778.78      698.49     15.05 o 
   1   8  -2      855.30      861.80     22.91 o 
   2   8  -2        5.50        5.97      7.64 o 
   3   8  -2      191.02      218.79     12.06 o 
   4   8  -2      363.64      367.84     16.40 o 
   5   8  -2      572.02      586.92     21.60 o 
   6   8  -2      282.87      243.17     16.03 o 
   7   8  -2      340.28      321.62     18.49 o 
   8   8  -2       39.55       32.90     10.10 o 
   9   8  -2       83.87       89.57     13.59 o 
  10   8  -2        3.61        0.52      9.83 o 
   0   9  -2      669.39      710.86     29.93 o 
   1   9  -2      571.39      569.25     18.89 o 
   2   9  -2       53.49       83.34     19.52 o 
   3   9  -2      164.70      197.01     12.33 o 
   4   9  -2       36.04       40.13      8.18 o 
   5   9  -2      201.39      216.90     14.36 o 
   6   9  -2      111.25      112.23     11.97 o 
   7   9  -2       33.51       37.96      9.22 o 
   8   9  -2       18.04       31.62     14.43 o 
   9   9  -2        8.80       20.52     15.94 o 
  10   9  -2        0.29        3.80     18.59 o 
   0  10  -2     1105.97     1106.81     40.77 o 
   1  10  -2       15.62       14.12      6.00 o 
   2  10  -2      301.71      278.30     14.82 o 
   3  10  -2      406.18      424.81     10.52 o 
   4  10  -2      282.21      285.15     19.03 o 
   5  10  -2      265.65      242.35     15.60 o 
   6  10  -2      186.52      189.54     15.01 o 
   7  10  -2       17.05       17.79      8.71 o 
   8  10  -2       47.11       61.77     17.14 o 
   9  10  -2        3.13        8.97     15.50 o 
  10  10  -2        7.37       -8.97      9.19 o 
   0  11  -2       79.74       99.43     14.30 o 
   1  11  -2      751.94      734.82     24.01 o 
   2  11  -2       24.58       42.57      8.00 o 
   3  11  -2       78.06       82.59     12.12 o 
   4  11  -2      276.28      270.50     16.19 o 
   5  11  -2      222.61      225.22     30.51 o 
   6  11  -2      118.53      135.02     21.85 o 
   7  11  -2       10.53       21.43      9.32 o 
   8  11  -2       22.34        9.10     14.97 o 
   9  11  -2        5.86       17.36     17.01 o 
   0  12  -2        4.84        4.66      8.26 o 
   1  12  -2      227.07      191.67     13.45 o 
   2  12  -2       30.29       39.21      8.65 o 
   3  12  -2       21.39       31.70      9.13 o 
   4  12  -2       51.26       54.78     10.21 o 
   5  12  -2       22.15       10.57      8.38 o 
   6  12  -2       24.88       11.85      8.88 o 
   7  12  -2       12.41      -10.21     10.21 o 
   8  12  -2        7.39        3.42     14.17 o 
   9  12  -2        0.58       33.22     18.39 o 
   0  13  -2      179.15      161.07     18.92 o 
   1  13  -2       52.58       60.98     10.06 o 
   2  13  -2      101.27       78.15     10.52 o 
   3  13  -2      177.57      155.39     13.79 o 
   4  13  -2       31.78       22.58     10.46 o 
   5  13  -2        5.73       10.02      8.73 o 
   6  13  -2       38.58       72.37     12.60 o 
   7  13  -2        5.11      -11.19     11.19 o 
   8  13  -2       24.36       20.52     17.76 o 
   0  14  -2       14.04       29.62     12.75 o 
   1  14  -2      466.02      462.77     21.66 o 
   2  14  -2      147.86      147.26     14.13 o 
   3  14  -2       41.81       66.80     19.16 o 
   4  14  -2       20.78        6.65      8.39 o 
   5  14  -2       23.22       15.20      9.12 o 
   6  14  -2       20.17        8.57     13.99 o 
   7  14  -2       14.62       30.91     16.56 o 
   8  14  -2        1.15      -13.99     13.99 o 
   0  15  -2       75.06       98.28     18.21 o 
   1  15  -2       14.69       47.16     10.57 o 
   2  15  -2       67.57       75.91     11.98 o 
   3  15  -2       43.15       45.69     11.25 o 
   4  15  -2      104.10      118.93     23.18 o 
   5  15  -2        0.96       -8.13      8.13 o 
   6  15  -2       27.29       29.71     17.23 o 
   7  15  -2       19.23       32.33     17.76 o 
   0  16  -2       31.11       52.09     15.10 o 
   1  16  -2       47.53       39.62     19.67 o 
   2  16  -2       44.29       46.39     17.23 o 
   3  16  -2       50.27       47.50     11.38 o 
   4  16  -2        0.49       -4.45     10.44 o 
   5  16  -2       16.77       61.11     19.01 o 
   6  16  -2        8.49       15.77     16.79 o 
   0  17  -2        4.30       11.37     13.90 o 
   1  17  -2       56.51       65.55     13.05 o 
   2  17  -2        4.54       12.78     10.40 o 
   3  17  -2        7.37       16.91     10.30 o 
   4  17  -2        1.87      -13.10     14.65 o 
   5  17  -2        1.13       -7.55     16.48 o 
   0  18  -2        4.27      -11.86     13.06 o 
   1  18  -2        6.50       10.49     10.92 o 
   2  18  -2       13.49        5.77     11.34 o 
   3  18  -2        0.52        1.11     16.61 o 
   4  18  -2        3.35       -5.33     14.48 o 
   0  19  -2        7.54       23.80     18.56 o 
   1  19  -2       12.54       37.34     23.36 o 
   2   0  -1    14684.08    14676.43    160.62 o 
   4   0  -1     5582.88     5772.12    105.87 o 
   6   0  -1       13.89       29.58      6.74 o 
   8   0  -1      111.34      115.56     11.82 o 
  10   0  -1       71.12       99.17     19.58 o 
   1   1  -1    10070.26    10298.66     92.50 o 
   2   1  -1    11844.50    11728.02    106.44 o 
   3   1  -1     3328.18     3361.84     36.18 o 
   4   1  -1     1165.14     1221.83     18.95 o 
   5   1  -1       20.53       22.95      3.52 o 
   6   1  -1      286.69      263.90      9.49 o 
   7   1  -1      402.15      414.95     13.06 o 
   8   1  -1       86.35       95.42      7.83 o 
   9   1  -1      132.38      139.10      9.70 o 
  10   1  -1      112.88      111.64     22.00 o 
  11   1  -1       18.60       15.54     11.62 o 
   1   2  -1     4519.19     4460.59     45.14 o 
   2   2  -1      731.09      895.29     10.50 o 
   3   2  -1      467.37      558.83      9.22 o 
   4   2  -1     2272.99     2371.42     36.53 o 
   5   2  -1       63.69       61.64      4.98 o 
   6   2  -1       68.97       72.51      5.98 o 
   7   2  -1      328.34      323.08     17.49 o 
   8   2  -1       34.88       36.20      6.05 o 
   9   2  -1      117.99      126.81      9.51 o 
  10   2  -1       70.34       71.30     13.30 o 
  11   2  -1       24.50       50.36     12.76 o 
   1   3  -1      538.11      508.07      8.26 o 
   2   3  -1     2791.51     2726.08     30.15 o 
   3   3  -1       39.59       41.65      3.72 o 
   4   3  -1      782.78      779.53     16.43 o 
   5   3  -1      416.33      392.63     11.98 o 
   6   3  -1       97.51       91.38      8.34 o 
   7   3  -1      121.49      134.69      9.19 o 
   8   3  -1      118.74      128.54      8.78 o 
   9   3  -1        6.12        7.76      5.94 o 
  10   3  -1      101.98      100.65     14.35 o 
  11   3  -1       15.91        6.22     11.14 o 
   1   4  -1     1006.25     1031.64     17.18 o 
   2   4  -1       73.11       77.28      4.25 o 
   3   4  -1     3603.16     3660.12     52.17 o 
   4   4  -1      117.81       95.70      5.95 o 
   5   4  -1      355.01      358.80     11.72 o 
   6   4  -1       92.48      102.79     13.77 o 
   7   4  -1      530.64      515.10     14.58 o 
   8   4  -1       85.67       83.42      7.82 o 
   9   4  -1      200.59      191.89     19.39 o 
  10   4  -1        2.46        8.42     10.28 o 
  11   4  -1        7.53        0.57     10.33 o 
   1   5  -1     1413.11     1443.94     29.17 o 
   2   5  -1     2470.75     2366.19     44.76 o 
   3   5  -1     1068.70     1151.31     29.40 o 
   4   5  -1      174.05      190.54     10.59 o 
   5   5  -1       52.26       44.87     10.42 o 
   6   5  -1       41.06       43.44      6.51 o 
   7   5  -1      111.43       97.81      8.94 o 
   8   5  -1       73.72       76.50     11.04 o 
   9   5  -1        2.99       -3.62      5.53 o 
  10   5  -1        5.73       -2.01      8.96 o 
  11   5  -1        6.54        4.32     12.01 o 
   1   6  -1     1778.25     1767.50     51.89 o 
   2   6  -1      111.72      127.70     17.61 o 
   3   6  -1     4894.01     4860.13     84.86 o 
   4   6  -1      629.01      595.23     19.26 o 
   5   6  -1      196.71      191.93      9.52 o 
   6   6  -1      177.72      174.38     11.48 o 
   7   6  -1        0.36        5.12      5.51 o 
   8   6  -1       24.45       23.39      6.79 o 
   9   6  -1       43.00       44.18      9.00 o 
  10   6  -1       31.06       40.05     18.56 o 
  11   6  -1       13.77        4.94     22.36 o 
   1   7  -1      988.58      902.83     16.28 o 
   2   7  -1       61.46       84.12      7.15 o 
   3   7  -1     1678.67     1666.67     36.27 o 
   4   7  -1      104.08       97.32      8.84 o 
   5   7  -1       67.43       60.43     12.83 o 
   6   7  -1       29.57       44.94      8.95 o 
   7   7  -1        4.67       13.07      6.09 o 
   8   7  -1      123.61      134.02     11.19 o 
   9   7  -1       28.89       30.21     10.14 o 
  10   7  -1       23.43       47.82     12.20 o 
   1   8  -1      206.64      210.91      7.09 o 
   2   8  -1     1353.46     1323.04     31.43 o 
   3   8  -1      640.62      640.13     26.40 o 
   4   8  -1      797.66      795.03     24.30 o 
   5   8  -1      384.94      370.53     16.94 o 
   6   8  -1      368.11      401.55     18.84 o 
   7   8  -1      140.78      177.06     20.76 o 
   8   8  -1      236.19      227.12     16.97 o 
   9   8  -1       51.48       49.24     12.88 o 
  10   8  -1       10.24        1.78     10.22 o 
   1   9  -1      478.28      466.86     10.77 o 
   2   9  -1      196.20      220.62     12.00 o 
   3   9  -1     1199.08     1136.52     30.50 o 
   4   9  -1      393.63      378.42     17.14 o 
   5   9  -1      339.54      286.64     15.76 o 
   6   9  -1      273.00      294.70     35.42 o 
   7   9  -1      195.65      178.42     15.23 o 
   8   9  -1       15.18       28.89      9.91 o 
   9   9  -1        0.77        4.22     14.30 o 
  10   9  -1        2.89       -5.91     11.24 o 
   1  10  -1      218.83      215.51      7.26 o 
   2  10  -1      797.32      768.75     24.00 o 
   3  10  -1       71.48       71.09      4.81 o 
   4  10  -1      117.67      115.80     18.27 o 
   5  10  -1        0.66        7.52      8.95 o 
   6  10  -1        2.86        5.97      7.88 o 
   7  10  -1      108.52      127.26     13.90 o 
   8  10  -1       23.06        8.65      9.21 o 
   9  10  -1        5.49       34.51     17.14 o 
  10  10  -1        2.81      -10.17     10.17 o 
   1  11  -1      478.17      487.67     19.11 o 
   2  11  -1       69.87       70.39      9.21 o 
   3  11  -1      458.61      484.20     28.36 o 
   4  11  -1       36.29       28.96      8.32 o 
   5  11  -1        8.64        2.41     11.39 o 
   6  11  -1       74.16       77.10     11.84 o 
   7  11  -1       15.70       18.36      9.27 o 
   8  11  -1        3.05        4.75     14.34 o 
   9  11  -1       17.94      -12.39     14.03 o 
   1  12  -1       20.81       36.31     14.59 o 
   2  12  -1      222.05      205.99     14.26 o 
   3  12  -1       50.77       41.05      8.89 o 
   4  12  -1      112.86      101.97     20.07 o 
   5  12  -1       39.23       42.48      9.61 o 
   6  12  -1       38.47       29.57      9.64 o 
   7  12  -1        4.79       10.86      9.17 o 
   8  12  -1       48.61       23.54     15.85 o 
   9  12  -1       16.50       20.87     16.88 o 
   1  13  -1       71.31       84.55     10.48 o 
   2  13  -1      392.57      377.09     38.59 o 
   3  13  -1        0.07       -1.07      7.06 o 
   4  13  -1       21.68       34.45      9.56 o 
   5  13  -1        7.54       -6.39      6.94 o 
   6  13  -1        8.18       14.10     19.81 o 
   7  13  -1        5.46        8.26     13.23 o 
   8  13  -1        7.02       27.67     18.03 o 
   1  14  -1       75.51       83.83     17.39 o 
   2  14  -1       32.91       27.77      9.00 o 
   3  14  -1       57.34       72.93     11.72 o 
   4  14  -1       34.23       19.98      9.24 o 
   5  14  -1       27.92       18.25      9.74 o 
   6  14  -1       16.13       24.58     10.50 o 
   7  14  -1        7.87       22.87     14.88 o 
   8  14  -1       30.45       46.10     19.72 o 
   1  15  -1       76.93       89.03     12.42 o 
   2  15  -1       89.93       96.23     16.96 o 
   3  15  -1        8.93       15.02      9.06 o 
   4  15  -1        2.10        0.45      8.42 o 
   5  15  -1        2.34       -2.52      9.93 o 
   6  15  -1       58.91       52.58     18.03 o 
   7  15  -1        6.46       42.46     18.87 o 
   1  16  -1        2.11       -3.14      8.34 o 
   2  16  -1       49.34       44.39     11.94 o 
   3  16  -1       41.64       62.59     29.44 o 
   4  16  -1       17.55       36.93     11.45 o 
   5  16  -1       20.71       23.57     11.95 o 
   6  16  -1       23.79        6.84     17.05 o 
   1  17  -1        2.80       -8.54      8.58 o 
   2  17  -1        4.49       12.82     14.63 o 
   3  17  -1       44.46       75.05     14.36 o 
   4  17  -1        6.20       -1.47     19.58 o 
   5  17  -1       14.57       24.60     18.87 o 
   1  18  -1        0.77       14.26     10.85 o 
   2  18  -1       12.08       25.69     11.84 o 
   3  18  -1        4.45       -9.26     10.58 o 
   4  18  -1        6.00       -1.47     15.41 o 
   1  19  -1       20.71       38.76     26.31 o 
   2   0   0    16369.57    18002.14    228.77 o 
   4   0   0      474.57      453.28     11.37 o 
   6   0   0     1928.28     1738.76     39.08 o 
   8   0   0       60.27       71.05     10.08 o 
  10   0   0        0.66       38.15     15.50 o 
   1   1   0    12318.14    12627.47    119.48 o 
   2   1   0     1985.62     2642.25     26.70 o 
   3   1   0      400.47      446.80      7.11 o 
   4   1   0      918.10      991.09     15.11 o 
   5   1   0     1870.67     2000.21     29.10 o 
   6   1   0      322.34      314.00     10.53 o 
   7   1   0       98.85       87.04      6.90 o 
   8   1   0        7.71       15.99      5.29 o 
   9   1   0       40.83       52.96      7.63 o 
  10   1   0       17.53       13.80     20.25 o 
  11   1   0       43.25       34.12     12.74 o 
   0   2   0      939.25     1024.97     30.40 o 
   1   2   0      754.70      999.30     11.75 o 
   2   2   0     7160.65     6536.66     60.63 o 
   3   2   0      796.03      811.56     11.76 o 
   4   2   0      163.92      192.36      7.58 o 
   5   2   0     1076.53     1045.98     18.27 o 
   6   2   0      382.51      363.67     11.17 o 
   7   2   0       19.42       23.09      5.57 o 
   8   2   0      404.17      396.35     13.52 o 
   9   2   0        6.18        9.72      5.88 o 
  10   2   0       14.78       14.89     11.44 o 
  11   2   0       17.44       40.22     15.12 o 
   0   3   0    45627.13    42968.50    762.83 o 
   1   3   0        8.51       32.58      4.37 o 
   2   3   0      593.40      628.68      8.50 o 
   3   3   0      556.83      574.86     11.43 o 
   4   3   0       85.95      102.42      5.84 o 
   5   3   0        0.28        6.98      3.61 o 
   6   3   0      426.97      433.37     12.33 o 
   7   3   0      417.61      427.31     16.06 o 
   8   3   0       34.09       40.90      6.71 o 
   9   3   0      131.84      129.36     11.78 o 
  10   3   0       14.55       10.53     12.26 o 
  11   3   0        2.79        2.21      9.69 o 
   0   4   0     1190.41     1378.25     26.41 o 
   1   4   0      609.13      602.26     10.09 o 
   2   4   0     1241.16     1122.11     16.55 o 
   3   4   0      477.71      447.78      9.61 o 
   4   4   0      140.41      122.36      8.59 o 
   5   4   0      768.27      890.05     19.72 o 
   6   4   0      158.41      176.88      9.55 o 
   7   4   0      520.50      507.18     14.28 o 
   8   4   0       41.95       37.60      6.53 o 
   9   4   0       16.14       15.25      6.16 o 
  10   4   0        2.59        3.06      9.28 o 
  11   4   0       50.99       66.70     13.84 o 
   0   5   0     2242.14     2505.36     72.23 o 
   1   5   0       59.08       80.08      3.86 o 
   2   5   0      101.60       80.93      4.80 o 
   3   5   0       73.15       55.11      5.79 o 
   4   5   0      707.42      787.85     23.44 o 
   5   5   0      295.80      336.63     11.79 o 
   6   5   0       10.72        9.62      4.92 o 
   7   5   0        0.27        7.68      5.60 o 
   8   5   0       15.44       12.88      5.45 o 
   9   5   0       20.57       15.41      6.24 o 
  10   5   0        4.66       18.01     11.88 o 
  11   5   0        8.19       21.11     11.39 o 
   0   6   0        0.07       19.41      5.51 o 
   1   6   0      174.03      216.73      9.20 o 
   2   6   0      445.27      545.19     19.45 o 
   3   6   0     2120.55     2197.71     43.77 o 
   4   6   0      133.38      176.32     10.52 o 
   5   6   0       71.24       61.62      6.50 o 
   6   6   0      312.08      316.28     13.42 o 
   7   6   0      516.08      513.79     17.39 o 
   8   6   0        0.68       -4.88      4.88 o 
   9   6   0        1.75        0.02      5.78 o 
  10   6   0       39.73       30.85     11.43 o 
  11   6   0        5.53        4.17     12.41 o 
   0   7   0      165.69      199.35     13.63 o 
   1   7   0      230.96      197.41      9.51 o 
   2   7   0     1010.20      950.77     23.77 o 
   3   7   0      189.71      221.54     14.19 o 
   4   7   0     1155.33     1074.55     27.96 o 
   5   7   0       16.20       26.91      6.77 o 
   6   7   0       59.91       74.38     22.38 o 
   7   7   0      560.74      608.45     19.51 o 
   8   7   0      187.81      177.80     12.12 o 
   9   7   0      132.42      127.47     10.07 o 
  10   7   0       52.17       65.93     22.29 o 
   0   8   0     4775.35     5161.48    127.19 o 
   1   8   0      153.60      183.45      9.97 o 
   2   8   0     1680.41     1754.24     27.52 o 
   3   8   0      410.86      430.17     16.61 o 
   4   8   0      205.07      222.40     13.06 o 
   5   8   0        0.36        4.16      5.88 o 
   6   8   0       25.81       33.85      8.50 o 
   7   8   0      104.78      127.73     12.85 o 
   8   8   0        0.30       16.97      9.15 o 
   9   8   0       62.06       68.16     10.27 o 
  10   8   0        0.24        0.47     10.27 o 
   0   9   0       29.09       23.09      7.68 o 
   1   9   0       35.37       38.84      3.35 o 
   2   9   0      508.00      483.12     17.76 o 
   3   9   0      291.37      344.37     10.04 o 
   4   9   0      433.04      442.40     18.33 o 
   5   9   0       56.12       41.39      8.73 o 
   6   9   0      125.27      112.96     12.20 o 
   7   9   0      299.74      316.05     18.71 o 
   8   9   0       21.50       22.54      9.39 o 
   9   9   0       22.98       22.83     15.45 o 
  10   9   0        6.19       -2.46      9.68 o 
   0  10   0      685.76      760.55     33.00 o 
   1  10   0      226.64      212.23      6.65 o 
   2  10   0       52.01       65.79      9.88 o 
   3  10   0        3.82        9.30      3.21 o 
   4  10   0       54.15       45.55      8.50 o 
   5  10   0       18.53       13.42      7.32 o 
   6  10   0      300.01      292.39     17.90 o 
   7  10   0        0.16        3.99      7.77 o 
   8  10   0       12.27       18.57      9.68 o 
   9  10   0        2.33      -10.84     11.55 o 
  10  10   0       16.51       -8.82      9.92 o 
   0  11   0       19.29       16.79      8.88 o 
   1  11   0       47.45       49.08      8.23 o 
   2  11   0        5.94        8.00      5.94 o 
   3  11   0       35.65       26.26      7.68 o 
   4  11   0       20.85       18.97      4.37 o 
   5  11   0       49.09       42.90      9.81 o 
   6  11   0       63.96       61.08     11.19 o 
   7  11   0       46.36       42.29     10.74 o 
   8  11   0        0.14        5.73      9.29 o 
   9  11   0        6.15       -6.31     14.88 o 
   0  12   0      549.26      482.19     27.76 o 
   1  12   0      495.08      483.86     20.06 o 
   2  12   0      274.44      294.47     16.58 o 
   3  12   0        4.14        1.15      6.39 o 
   4  12   0      131.20      114.36     20.07 o 
   5  12   0       10.67       11.74      9.02 o 
   6  12   0       34.51       39.64     10.42 o 
   7  12   0       10.34        3.35      8.93 o 
   8  12   0        0.19        7.90     14.21 o 
   9  12   0        4.98       18.34     17.23 o 
   0  13   0      539.21      546.28     31.26 o 
   1  13   0       74.91       40.23      9.70 o 
   2  13   0       53.56       46.79     11.86 o 
   3  13   0       18.44       20.99      8.09 o 
   4  13   0       40.15       25.22     11.08 o 
   5  13   0        2.98       -5.57      8.24 o 
   6  13   0        2.60       13.42      9.29 o 
   7  13   0      102.82      104.31     14.96 o 
   8  13   0        3.63       -7.55     15.10 o 
   0  14   0      148.49      167.95     20.47 o 
   1  14   0       96.29       94.92     11.99 o 
   2  14   0       71.48       80.92     12.01 o 
   3  14   0      109.67      116.26     13.51 o 
   4  14   0        0.16        1.15     11.37 o 
   5  14   0        7.76       16.08      9.55 o 
   6  14   0        0.70       -2.44      8.89 o 
   7  14   0       55.92       83.98     21.36 o 
   8  14   0       13.55       44.68     18.74 o 
   0  15   0        1.91       11.06     11.64 o 
   1  15   0       16.36       13.99      8.72 o 
   2  15   0      120.14      124.63     13.98 o 
   3  15   0       21.75        4.55      8.70 o 
   4  15   0        5.05        1.30      8.83 o 
   5  15   0        9.84        4.00      8.88 o 
   6  15   0       19.34       24.76     11.82 o 
   7  15   0        1.92        7.11     16.52 o 
   0  16   0       96.22      126.61     20.52 o 
   1  16   0      121.40      134.81     23.83 o 
   2  16   0        6.22       11.13      9.21 o 
   3  16   0        0.42        1.95     23.27 o 
   4  16   0        8.27        5.16      9.38 o 
   5  16   0        2.60       12.34     10.22 o 
   6  16   0        1.00      -13.81     13.81 o 
   0  17   0       35.03       29.04     15.99 o 
   1  17   0        3.50        7.86      9.23 o 
   2  17   0       27.61       37.65     11.86 o 
   3  17   0        3.56        7.07     13.99 o 
   4  17   0        5.25        7.83     10.68 o 
   5  17   0        1.52       22.52     16.65 o 
   0  18   0       66.86       64.57     19.45 o 
   1  18   0        2.12       -2.91      9.59 o 
   2  18   0       15.83       22.37     14.21 o 
   3  18   0        5.07        5.64     10.67 o 
   4  18   0       14.44       34.95     13.86 o 
   0  19   0       18.28       28.20     16.70 o 
   1  19   0       49.80       70.38     16.61 o 
   2   0   1    14612.25    14361.31    185.42 o 
   4   0   1     5502.04     5674.54    106.90 o 
   6   0   1       13.89       38.25      9.55 o 
   8   0   1      105.99       92.55     12.48 o 
  10   0   1       68.33       49.71     11.40 o 
   1   1   1    10029.66    10032.88     92.46 o 
   2   1   1    11891.38    11774.26    106.49 o 
   3   1   1     3278.16     3268.48     32.91 o 
   4   1   1     1158.77     1222.24     15.44 o 
   5   1   1       18.70       20.39      3.61 o 
   6   1   1      286.14      281.34     12.37 o 
   7   1   1      404.40      384.54     12.52 o 
   8   1   1       88.34       84.83      7.62 o 
   9   1   1      135.86      147.01      9.91 o 
  10   1   1      113.30      118.38     10.35 o 
  11   1   1       17.94       27.38     14.61 o 
   1   2   1     4518.00     4387.13     45.07 o 
   2   2   1      698.41      862.03     10.42 o 
   3   2   1      461.99      552.21      9.09 o 
   4   2   1     2235.39     2342.33     31.74 o 
   5   2   1       66.12       66.85      4.82 o 
   6   2   1       68.80       66.55      5.80 o 
   7   2   1      327.68      310.91     11.18 o 
   8   2   1       36.65       43.18      9.31 o 
   9   2   1      120.46      131.73      9.63 o 
  10   2   1       69.91       65.73      9.06 o 
  11   2   1       24.43       36.75     12.59 o 
   1   3   1      527.62      478.43      8.11 o 
   2   3   1     2818.15     2758.81     27.53 o 
   3   3   1       36.87       32.28      2.61 o 
   4   3   1      795.32      785.92     12.70 o 
   5   3   1      416.93      416.27     13.33 o 
   6   3   1       97.62       95.34      6.66 o 
   7   3   1      119.08      120.92      7.97 o 
   8   3   1      120.71      110.28      8.43 o 
   9   3   1        5.73        4.22      5.66 o 
  10   3   1      102.97      118.71     15.69 o 
  11   3   1       16.00        5.70     10.51 o 
   1   4   1      999.20     1019.33     12.65 o 
   2   4   1       74.19       78.05      3.64 o 
   3   4   1     3536.09     3616.45     48.25 o 
   4   4   1      116.44       96.54      6.66 o 
   5   4   1      346.50      356.04     12.32 o 
   6   4   1       92.65      102.25      7.93 o 
   7   4   1      531.32      518.45     14.58 o 
   8   4   1       85.92       71.95      7.50 o 
   9   4   1      202.48      222.72     11.68 o 
  10   4   1        2.47       15.18      7.93 o 
  11   4   1        7.23       -2.13     24.78 o 
   1   5   1     1414.61     1492.10     17.67 o 
   2   5   1     2506.79     2454.32     31.70 o 
   3   5   1     1071.32     1211.74     23.72 o 
   4   5   1      166.16      176.48      8.21 o 
   5   5   1       51.89       42.35      5.59 o 
   6   5   1       40.82       41.62      6.27 o 
   7   5   1      111.12       97.46     14.28 o 
   8   5   1       71.21       93.82      8.11 o 
   9   5   1        2.94        6.06      5.52 o 
  10   5   1        5.57        0.43     10.57 o 
  11   5   1        6.52       14.63     10.45 o 
   1   6   1     1784.15     1826.81     26.78 o 
   2   6   1      117.86      137.49      8.07 o 
   3   6   1     4887.95     4847.63     84.82 o 
   4   6   1      630.10      643.04     29.69 o 
   5   6   1      203.37      223.02     10.16 o 
   6   6   1      178.04      185.01     10.24 o 
   7   6   1        0.20        7.16      5.66 o 
   8   6   1       23.74       15.96      5.79 o 
   9   6   1       44.12       46.59      7.53 o 
  10   6   1       31.17       42.38     13.59 o 
  11   6   1       13.82       23.73     12.90 o 
   1   7   1     1004.90      944.96     22.80 o 
   2   7   1       66.39       84.76      4.51 o 
   3   7   1     1662.82     1611.89     35.86 o 
   4   7   1      101.05      114.90      9.41 o 
   5   7   1       69.07       59.79      8.30 o 
   6   7   1       29.57       25.27      8.55 o 
   7   7   1        4.61        2.75      5.75 o 
   8   7   1      123.96      119.26     10.84 o 
   9   7   1       28.00       45.80      9.70 o 
  10   7   1       24.39       46.97     12.32 o 
   1   8   1      205.77      207.63     24.42 o 
   2   8   1     1372.36     1386.97     22.87 o 
   3   8   1      644.76      663.16     30.18 o 
   4   8   1      789.22      805.37     24.27 o 
   5   8   1      387.04      370.25     17.13 o 
   6   8   1      367.64      387.16     18.98 o 
   7   8   1      139.66      167.86     14.09 o 
   8   8   1      230.04      252.73     17.59 o 
   9   8   1       52.53       59.52      9.80 o 
  10   8   1        9.51        4.75     10.08 o 
   1   9   1      472.35      469.79     10.36 o 
   2   9   1      196.98      210.21      6.44 o 
   3   9   1     1184.69     1200.50     22.03 o 
   4   9   1      394.77      394.06     17.11 o 
   5   9   1      340.97      332.55     22.27 o 
   6   9   1      273.02      269.37     26.07 o 
   7   9   1      191.84      209.67     15.73 o 
   8   9   1       15.12        0.43      8.97 o 
   9   9   1        1.11        2.83      8.98 o 
  10   9   1        2.93       -0.80      9.11 o 
   1  10   1      219.02      209.67     12.75 o 
   2  10   1      784.63      752.55     30.95 o 
   3  10   1       72.73       69.44      5.09 o 
   4  10   1      112.41      102.04     14.55 o 
   5  10   1        0.65        0.23      6.45 o 
   6  10   1        2.82        2.13      6.84 o 
   7  10   1      108.72      121.88     17.87 o 
   8  10   1       22.36       11.26     10.99 o 
   9  10   1        5.64       17.23     15.32 o 
  10  10   1        2.87       -9.17      9.17 o 
   1  11   1      483.79      485.07     29.13 o 
   2  11   1       66.54       61.94      8.87 o 
   3  11   1      462.81      465.50     19.89 o 
   4  11   1       34.22       37.17      5.29 o 
   5  11   1        9.12       13.83      5.04 o 
   6  11   1       74.32       76.56     11.54 o 
   7  11   1       15.45       11.20      8.85 o 
   8  11   1        2.96       17.45      9.87 o 
   9  11   1       18.54       25.22     17.10 o 
   1  12   1       19.48       22.33      7.38 o 
   2  12   1      227.03      218.57     14.47 o 
   3  12   1       51.49       46.54      9.97 o 
   4  12   1      112.59      115.34     12.23 o 
   5  12   1       39.47       33.53     10.28 o 
   6  12   1       38.46       30.54     10.03 o 
   7  12   1        4.59       23.67     10.38 o 
   8  12   1       48.11       56.15     13.86 o 
   9  12   1       16.90       22.43     16.61 o 
   1  13   1       71.96       59.73      9.60 o 
   2  13   1      402.62      360.11     18.23 o 
   3  13   1        0.05       -1.64     11.59 o 
   4  13   1       21.34       21.70      8.92 o 
   5  13   1        7.42        3.48      8.16 o 
   6  13   1        8.21        5.37      8.16 o 
   7  13   1        5.59       18.62     15.45 o 
   8  13   1        7.04       40.28     17.63 o 
   1  14   1       76.82       73.95     11.00 o 
   2  14   1       33.11       36.55      9.92 o 
   3  14   1       59.38       78.19     12.18 o 
   4  14   1       34.10       31.91     16.48 o 
   5  14   1       27.43       10.80      8.61 o 
   6  14   1       16.07        5.79     15.65 o 
   7  14   1        8.23        2.91      9.88 o 
   8  14   1       30.52       33.66     17.54 o 
   1  15   1       76.32       96.06     12.65 o 
   2  15   1       92.82      102.08     13.33 o 
   3  15   1        9.39       -7.51      7.51 o 
   4  15   1        1.72       -8.59      8.59 o 
   5  15   1        2.39       -2.60     14.77 o 
   6  15   1       58.98       82.96     14.79 o 
   7  15   1        6.50       10.17     16.39 o 
   1  16   1        1.97        9.07     10.64 o 
   2  16   1       50.86       37.87     15.37 o 
   3  16   1       40.66       66.56     12.74 o 
   4  16   1       17.72       16.79     10.81 o 
   5  16   1       20.28       10.74     10.47 o 
   6  16   1       23.76       30.21     12.64 o 
   1  17   1        2.93        4.49      9.22 o 
   2  17   1        4.32        7.10     10.07 o 
   3  17   1       44.73       54.09     24.80 o 
   4  17   1        6.05        9.26     11.07 o 
   5  17   1       14.90        8.45     11.65 o 
   1  18   1        0.76       -9.14      9.14 o 
   2  18   1       11.60       26.54     12.37 o 
   3  18   1        4.49       15.31     17.92 o 
   4  18   1        5.61       -9.43     10.60 o 
   1  19   1       20.30       22.81     12.63 o 
   2   0   2    24655.09    24351.46    310.37 o 
   4   0   2      817.10      812.79     16.43 o 
   6   0   2     1110.04     1125.11     29.06 o 
   8   0   2      178.45      187.04     19.01 o 
  10   0   2        7.72       -3.05      8.88 o 
   0   1   2     8512.56     6625.01    185.31 o 
   1   1   2     6256.13     5964.06     66.92 o 
   2   1   2     8282.90     9171.97     87.29 o 
   3   1   2     2880.04     2932.84     27.32 o 
   4   1   2     1187.75     1269.29     17.38 o 
   5   1   2      391.65      397.41      8.28 o 
   6   1   2      367.64      352.05     10.73 o 
   7   1   2       88.07       80.90      6.81 o 
   8   1   2      251.79      253.22     10.99 o 
   9   1   2       22.62       24.74      6.47 o 
  10   1   2        4.19       -0.31      6.36 o 
  11   1   2       12.81       18.10     11.36 o 
   0   2   2      667.97      648.60      8.45 o 
   1   2   2     4959.50     4531.02     62.12 o 
   2   2   2    15871.25    16444.72    154.05 o 
   3   2   2     2365.80     2428.25     27.74 o 
   4   2   2      142.87      120.45      6.48 o 
   5   2   2      151.41      144.69      5.29 o 
   6   2   2      691.06      638.87     25.11 o 
   7   2   2      190.64      190.70      9.80 o 
   8   2   2       24.81       24.06      6.51 o 
   9   2   2        7.05       11.80      5.84 o 
  10   2   2       30.32       40.11      8.03 o 
  11   2   2        2.18       -9.85      9.85 o 
   0   3   2     4119.70     4197.00     47.32 o 
   1   3   2     8104.46     8256.02     81.97 o 
   2   3   2     1094.10     1026.29     12.24 o 
   3   3   2       30.03       22.67      2.40 o 
   4   3   2      395.45      385.63      8.32 o 
   5   3   2      358.65      355.99     14.80 o 
   6   3   2     1483.09     1511.96     25.41 o 
   7   3   2      264.90      251.44     10.73 o 
   8   3   2       49.03       38.92      6.36 o 
   9   3   2       19.55       20.93      6.30 o 
  10   3   2        8.04        8.06      8.81 o 
  11   3   2        0.05       -6.40      9.10 o 
   0   4   2    13598.80    13443.64    147.09 o 
   1   4   2      663.31      640.08      8.92 o 
   2   4   2      221.03      193.51      4.92 o 
   3   4   2      338.92      348.78      8.16 o 
   4   4   2      205.44      230.71      6.80 o 
   5   4   2     1632.40     1464.40     27.41 o 
   6   4   2      618.12      644.71     17.64 o 
   7   4   2       54.99       50.41      6.23 o 
   8   4   2        6.36       -1.56      4.62 o 
   9   4   2       59.96       66.65      8.05 o 
  10   4   2        2.10       -5.89      5.89 o 
  11   4   2       19.59       10.02     21.89 o 
   0   5   2     6260.15     6015.03    168.13 o 
   1   5   2      850.13      877.74     15.60 o 
   2   5   2     1625.98     1733.61     37.13 o 
   3   5   2      372.57      408.05      9.56 o 
   4   5   2     1761.78     1737.76     25.93 o 
   5   5   2       13.51       13.24      4.51 o 
   6   5   2     1076.62      997.22     23.20 o 
   7   5   2      471.87      457.22     16.85 o 
   8   5   2        1.10        1.32      4.66 o 
   9   5   2        1.96       14.18      7.28 o 
  10   5   2       43.25       34.72     11.35 o 
  11   5   2        1.44        2.75     10.36 o 
   0   6   2     3115.55     3465.90    119.33 o 
   1   6   2      411.93      402.33      7.80 o 
   2   6   2      802.41      763.86     11.52 o 
   3   6   2      167.84      207.52      8.54 o 
   4   6   2       79.04       67.64     14.54 o 
   5   6   2      808.59      847.08     20.01 o 
   6   6   2      198.23      226.56     12.43 o 
   7   6   2      199.66      222.76     11.97 o 
   8   6   2       27.51       20.05      7.84 o 
   9   6   2       29.89       22.46      6.42 o 
  10   6   2       47.00       54.82     10.12 o 
  11   6   2       28.43       44.59     12.37 o 
   0   7   2     4206.34     4589.67    113.78 o 
   1   7   2     2665.56     2881.56     40.48 o 
   2   7   2     1705.63     1712.16     26.99 o 
   3   7   2      244.32      232.92     11.61 o 
   4   7   2      355.51      404.87     16.25 o 
   5   7   2      308.67      274.74     14.25 o 
   6   7   2      993.89      978.54     29.48 o 
   7   7   2      125.63      138.78     19.48 o 
   8   7   2       48.53       43.60     13.55 o 
   9   7   2       33.64       28.95      7.12 o 
  10   7   2       60.54       77.74     18.25 o 
   0   8   2      763.19      704.42     28.29 o 
   1   8   2      850.79      861.56     15.50 o 
   2   8   2        5.73       13.09      3.00 o 
   3   8   2      190.60      214.04      8.49 o 
   4   8   2      355.58      331.16     21.89 o 
   5   8   2      565.62      557.71     21.19 o 
   6   8   2      281.07      278.27     16.06 o 
   7   8   2      338.57      304.04     17.74 o 
   8   8   2       38.89       61.09     11.92 o 
   9   8   2       84.00       75.68     10.51 o 
  10   8   2        3.83       23.78     11.27 o 
   0   9   2      672.07      695.09     29.27 o 
   1   9   2      575.00      584.25     19.45 o 
   2   9   2       53.68       84.19      4.95 o 
   3   9   2      164.50      189.63      8.06 o 
   4   9   2       35.84       46.89      8.22 o 
   5   9   2      199.57      236.83     21.76 o 
   6   9   2      110.63      130.29     12.50 o 
   7   9   2       36.33       30.75      9.70 o 
   8   9   2       18.02       22.28      9.83 o 
   9   9   2        8.79       -6.45      6.45 o 
  10   9   2        0.28       -7.28      9.23 o 
   0  10   2     1086.46     1079.27     40.72 o 
   1  10   2       15.55       16.10      5.91 o 
   2  10   2      297.19      280.33     14.40 o 
   3  10   2      406.28      412.94     11.61 o 
   4  10   2      285.28      281.24     10.73 o 
   5  10   2      265.18      264.58     16.30 o 
   6  10   2      188.94      193.70     21.07 o 
   7  10   2       17.19       16.08     16.74 o 
   8  10   2       48.23       36.79     10.88 o 
   9  10   2        3.11       -3.27      9.58 o 
  10  10   2        7.27       -9.41      9.41 o 
   0  11   2       83.79      110.89     14.39 o 
   1  11   2      757.78      786.73     35.59 o 
   2  11   2       24.12       27.53     10.97 o 
   3  11   2       78.50       87.48      5.99 o 
   4  11   2      275.61      282.03     10.60 o 
   5  11   2      222.81      234.08     10.85 o 
   6  11   2      118.72      126.84      9.47 o 
   7  11   2        9.94        9.08      8.40 o 
   8  11   2       22.56       29.69     11.70 o 
   9  11   2        5.87       39.70     17.32 o 
   0  12   2        4.08        6.97      8.97 o 
   1  12   2      220.49      212.24     24.00 o 
   2  12   2       29.42       29.54      8.27 o 
   3  12   2       21.38       31.05      8.53 o 
   4  12   2       51.99       51.85      9.89 o 
   5  12   2       20.81       10.04      7.72 o 
   6  12   2       25.96       27.33     11.70 o 
   7  12   2       12.61       15.77      9.55 o 
   8  12   2        7.48       13.47      9.94 o 
   9  12   2        0.60       -0.84     15.05 o 
   0  13   2      173.77      191.09     19.98 o 
   1  13   2       52.05       33.84      8.80 o 
   2  13   2      103.27       80.15     15.41 o 
   3  13   2      177.48      142.31     13.33 o 
   4  13   2       31.82       41.01     10.11 o 
   5  13   2        5.95        9.09      8.34 o 
   6  13   2       38.86       22.89     10.09 o 
   7  13   2        4.97        3.90      8.98 o 
   8  13   2       24.90       37.58     11.91 o 
   0  14   2       14.16       -1.24     10.48 o 
   1  14   2      473.11      467.37     21.96 o 
   2  14   2      147.82      159.38     14.32 o 
   3  14   2       41.83       43.11     10.68 o 
   4  14   2       20.70       19.17      8.87 o 
   5  14   2       23.03        9.53      8.90 o 
   6  14   2       20.03       11.65      9.73 o 
   7  14   2       13.76        1.49      9.90 o 
   8  14   2        1.15       -3.29     14.30 o 
   0  15   2       76.24      105.25     18.56 o 
   1  15   2       14.67       10.20      8.42 o 
   2  15   2       67.18       77.96     12.51 o 
   3  15   2       43.11       50.63     15.21 o 
   4  15   2      103.23      107.50     14.16 o 
   5  15   2        0.98       13.47     14.59 o 
   6  15   2       27.52       46.63     12.70 o 
   7  15   2       18.95       44.31     13.73 o 
   0  16   2       32.44       23.09     15.14 o 
   1  16   2       48.11       50.45     11.44 o 
   2  16   2       44.10       47.59     11.79 o 
   3  16   2       50.42       61.35     12.51 o 
   4  16   2        0.42       -8.50      8.91 o 
   5  16   2       16.15       21.25     11.55 o 
   6  16   2        8.83        1.42     11.37 o 
   0  17   2        4.12      -10.48     10.48 o 
   1  17   2       56.47       72.63     34.26 o 
   2  17   2        4.66        4.11      9.64 o 
   3  17   2        7.33       -0.57      9.26 o 
   4  17   2        1.92        4.34      9.90 o 
   5  17   2        1.18       -9.92      9.92 o 
   0  18   2        3.96       -7.99     12.70 o 
   1  18   2        6.49       -0.62     13.23 o 
   2  18   2       13.59       11.25     10.78 o 
   3  18   2        0.53       11.58     11.27 o 
   4  18   2        3.53       -9.75      9.75 o 
   0  19   2        7.45        4.09     16.61 o 
   1  19   2       13.12       21.42     12.48 o 
   2   0   3    13581.39    13589.44    217.87 o 
   4   0   3     2417.19     2505.16     37.27 o 
   6   0   3      164.71      157.39     10.63 o 
   8   0   3      474.15      494.20     44.72 o 
  10   0   3       77.48       82.29     12.91 o 
   1   1   3      773.97      748.90     14.53 o 
   2   1   3     5034.07     4929.94     68.94 o 
   3   1   3     5888.65     5719.72     50.15 o 
   4   1   3      881.08      805.04     11.59 o 
   5   1   3     1055.64     1066.90     14.86 o 
   6   1   3      122.46      129.34      7.08 o 
   7   1   3      261.57      247.41     10.25 o 
   8   1   3       43.94       47.12      6.49 o 
   9   1   3      236.63      233.55     15.27 o 
  10   1   3       18.17       19.74      7.17 o 
  11   1   3        9.36        0.69     10.43 o 
   1   2   3     1606.21     1645.11     20.16 o 
   2   2   3     4218.32     3988.84     38.34 o 
   3   2   3     6922.94     7207.15     68.97 o 
   4   2   3     3464.05     3323.88     38.10 o 
   5   2   3      321.81      315.86      7.53 o 
   6   2   3      112.50      118.13      8.02 o 
   7   2   3      295.52      286.35     10.85 o 
   8   2   3        1.61       -0.84      4.93 o 
   9   2   3      102.56      122.21      9.44 o 
  10   2   3        6.66       -1.57      6.27 o 
  11   2   3       15.12        4.64     10.75 o 
   1   3   3     6010.58     6029.74     62.29 o 
   2   3   3        1.24        3.44      1.30 o 
   3   3   3     2737.59     2829.90     39.70 o 
   4   3   3      244.46      231.32      6.42 o 
   5   3   3     1488.71     1514.31     33.70 o 
   6   3   3      354.22      358.63     11.01 o 
   7   3   3       72.64       85.95      6.97 o 
   8   3   3       60.11       53.18      6.88 o 
   9   3   3       18.33       10.42      5.84 o 
  10   3   3       23.47       17.46      7.04 o 
  11   3   3       31.26       32.28     11.82 o 
   1   4   3     1292.65     1217.16     14.76 o 
   2   4   3      233.65      187.41      4.84 o 
   3   4   3     1748.69     1608.01     20.42 o 
   4   4   3      235.23      300.32      7.57 o 
   5   4   3        5.59        1.11      3.12 o 
   6   4   3       98.45       89.15      8.08 o 
   7   4   3      359.41      347.83     21.57 o 
   8   4   3       35.08       52.69      6.79 o 
   9   4   3       74.23       96.57      8.73 o 
  10   4   3        4.26       -4.74      6.06 o 
  11   4   3        4.47       24.22     14.85 o 
   1   5   3      200.25      232.75      7.18 o 
   2   5   3     4242.32     4154.22     44.12 o 
   3   5   3      579.64      625.99     12.17 o 
   4   5   3      324.98      312.88      7.98 o 
   5   5   3      849.29      835.48     19.38 o 
   6   5   3      298.06      272.35     12.02 o 
   7   5   3       63.36       87.28      8.52 o 
   8   5   3       12.88       11.94      6.09 o 
   9   5   3        0.50        0.07      5.51 o 
  10   5   3       20.02       18.31      8.58 o 
  11   5   3       14.47        1.63      9.70 o 
   1   6   3     1002.60     1072.41     14.33 o 
   2   6   3       21.23       29.95      2.64 o 
   3   6   3       79.28      102.34      5.72 o 
   4   6   3      605.59      614.79     15.45 o 
   5   6   3      183.52      174.68      9.26 o 
   6   6   3      135.23      159.69      9.90 o 
   7   6   3       98.21      110.26      9.52 o 
   8   6   3       63.46       54.60      7.01 o 
   9   6   3       21.10       25.31      6.63 o 
  10   6   3       21.22       18.01      7.32 o 
  11   6   3        9.00       42.73     11.76 o 
   1   7   3      996.06      959.47     16.96 o 
   2   7   3      495.42      530.51     15.17 o 
   3   7   3      308.96      315.22      8.52 o 
   4   7   3     1171.37     1199.88     30.15 o 
   5   7   3     1229.89     1150.41     71.10 o 
   6   7   3       40.07       65.24     18.25 o 
   7   7   3      171.87      178.02     11.41 o 
   8   7   3        8.17        2.40      6.35 o 
   9   7   3       58.41       63.43     10.18 o 
  10   7   3       12.82       20.56      7.47 o 
   1   8   3      108.73      114.84      3.84 o 
   2   8   3      373.39      378.03      9.86 o 
   3   8   3      242.87      248.36      8.63 o 
   4   8   3      182.92      191.92     11.81 o 
   5   8   3      270.08      245.59     14.63 o 
   6   8   3      162.31      163.06     12.83 o 
   7   8   3       20.78       40.89     10.84 o 
   8   8   3        0.70       18.78      8.74 o 
   9   8   3        8.32        1.97      7.29 o 
  10   8   3       40.64       51.17     10.36 o 
   1   9   3      190.93      202.77      6.22 o 
   2   9   3       89.30       85.08      6.65 o 
   3   9   3     2503.32     2473.87     38.87 o 
   4   9   3      146.03      143.84      8.06 o 
   5   9   3      500.06      426.34     18.57 o 
   6   9   3       11.14       17.17      7.80 o 
   7   9   3        7.41        6.83      7.28 o 
   8   9   3       69.94       60.62     19.72 o 
   9   9   3      115.66      112.72     11.76 o 
  10   9   3        9.14        3.09     10.01 o 
   1  10   3       96.34       93.82      9.12 o 
   2  10   3      513.06      554.53     12.83 o 
   3  10   3      153.74      145.73     12.18 o 
   4  10   3      647.67      646.66     18.29 o 
   5  10   3       71.98       51.95      6.66 o 
   6  10   3       64.07       75.82     10.88 o 
   7  10   3       44.96       59.86     11.05 o 
   8  10   3       42.18       26.21     10.43 o 
   9  10   3       22.26       21.84     11.09 o 
   1  11   3      202.96      174.04     12.18 o 
   2  11   3       10.55       17.90      6.42 o 
   3  11   3      667.68      708.66     16.08 o 
   4  11   3       74.93       88.75      9.10 o 
   5  11   3       20.01       26.45      5.67 o 
   6  11   3       56.09       54.20     10.27 o 
   7  11   3       40.51       32.73     10.22 o 
   8  11   3       16.84       15.59      9.67 o 
   9  11   3       25.27       21.28     13.70 o 
   1  12   3      105.00      107.78     10.70 o 
   2  12   3      164.16      150.35     12.35 o 
   3  12   3      107.71      103.79     14.57 o 
   4  12   3       51.99       60.16     10.35 o 
   5  12   3       38.84       30.08      9.60 o 
   6  12   3       30.42       36.46     15.01 o 
   7  12   3        6.77       -2.14      8.23 o 
   8  12   3       19.82       18.44     11.01 o 
   9  12   3       10.86       15.41     18.45 o 
   1  13   3      220.26      209.42     15.34 o 
   2  13   3      229.08      203.53     14.98 o 
   3  13   3       31.92       26.99      9.04 o 
   4  13   3       19.33       12.05     15.99 o 
   5  13   3       14.78       17.84      8.57 o 
   6  13   3        5.08        5.63      8.34 o 
   7  13   3        3.04        2.30      9.35 o 
   8  13   3       10.91       11.26     10.79 o 
   1  14   3      182.87      214.18     15.62 o 
   2  14   3       91.99      108.87     18.70 o 
   3  14   3      275.37      254.44     36.24 o 
   4  14   3       13.45       20.70      9.66 o 
   5  14   3        4.69        1.14      8.51 o 
   6  14   3       20.18       28.02     11.81 o 
   7  14   3       14.75        2.46     11.66 o 
   8  14   3        1.17       14.35     10.79 o 
   1  15   3        8.46       11.69      8.56 o 
   2  15   3      121.44      167.40     23.89 o 
   3  15   3       64.02       75.47     18.61 o 
   4  15   3       35.99       26.66     10.86 o 
   5  15   3       30.20       39.15     11.63 o 
   6  15   3        2.41        1.13      9.76 o 
   7  15   3        0.16       -3.52     11.35 o 
   1  16   3       10.07        3.47      8.32 o 
   2  16   3       33.32       45.93     17.56 o 
   3  16   3        9.35       10.27      9.53 o 
   4  16   3        6.18        1.47      9.06 o 
   5  16   3       20.03       18.65     18.25 o 
   6  16   3       17.74       20.43     12.01 o 
   1  17   3        4.56        9.68      9.31 o 
   2  17   3       10.78        4.11      9.31 o 
   3  17   3       12.39        8.18     10.48 o 
   4  17   3        4.15        6.99     10.44 o 
   5  17   3        6.71       10.52     23.58 o 
   1  18   3       16.73       12.43     24.78 o 
   2  18   3       15.26       38.52     13.01 o 
   3  18   3        5.69       -0.34     11.32 o 
   4  18   3       18.07       12.11     13.12 o 
   1  19   3        6.47        0.51     10.71 o 
   0   0   4    31991.15    30578.64    661.47 o 
   2   0   4     1161.96     1312.37     24.19 o 
   4   0   4     5914.67     5989.30     82.08 o 
   6   0   4     1396.68     1430.84     27.42 o 
   8   0   4      170.83      171.11     13.50 o 
  10   0   4       32.85       48.79     11.40 o 
   0   1   4     8602.82     8872.95     96.88 o 
   1   1   4    20727.75    20141.29    168.28 o 
   2   1   4     7752.99     7203.51     81.43 o 
   3   1   4     2438.11     2491.47     34.27 o 
   4   1   4     2355.75     2387.55     25.80 o 
   5   1   4      980.25      993.00     14.27 o 
   6   1   4       31.48       44.77      4.09 o 
   7   1   4      248.80      245.04     10.11 o 
   8   1   4       13.53        8.48      4.85 o 
   9   1   4        9.60        3.48      5.40 o 
  10   1   4       26.77       35.91      7.74 o 
  11   1   4       21.38       25.19      8.01 o 
   0   2   4    11984.40    12332.97    152.66 o 
   1   2   4     9187.46     9269.33     91.42 o 
   2   2   4      419.11      474.34     11.34 o 
   3   2   4      113.65      116.99      3.84 o 
   4   2   4     2852.88     2822.92     36.57 o 
   5   2   4      269.43      287.18      8.77 o 
   6   2   4      225.30      233.89      7.29 o 
   7   2   4       93.11       77.67      6.89 o 
   8   2   4      107.07      110.20      8.07 o 
   9   2   4       61.15       74.27      8.25 o 
  10   2   4        2.61       -1.09      6.07 o 
  11   2   4       12.61        8.10      7.33 o 
   0   3   4    29847.97    28310.54    309.19 o 
   1   3   4     4856.14     5211.91     52.47 o 
   2   3   4      146.39      160.37      6.64 o 
   3   3   4      650.28      675.29      9.70 o 
   4   3   4      917.91      876.93     13.63 o 
   5   3   4      481.91      538.53     10.96 o 
   6   3   4      739.06      693.13     12.48 o 
   7   3   4       50.04       50.01      6.27 o 
   8   3   4      109.36      109.09      8.20 o 
   9   3   4       15.25       11.80      6.03 o 
  10   3   4        7.35        3.49      7.03 o 
  11   3   4        5.95        5.71      6.97 o 
   0   4   4     3191.95     3455.73     39.73 o 
   1   4   4      411.49      367.49      5.70 o 
   2   4   4     1385.26     1183.85     13.74 o 
   3   4   4      612.15      613.96     10.35 o 
   4   4   4      904.86      889.28     14.13 o 
   5   4   4      481.04      535.50     11.10 o 
   6   4   4       47.67       46.29      4.83 o 
   7   4   4      389.35      379.50     16.40 o 
   8   4   4       24.43       33.58      6.17 o 
   9   4   4        8.72       20.58      6.25 o 
  10   4   4       23.93       39.87      7.69 o 
  11   4   4       51.05       62.66     10.73 o 
   0   5   4    14000.08    14427.08    155.77 o 
   1   5   4      341.95      324.28      5.50 o 
   2   5   4       63.60       89.54      4.11 o 
   3   5   4      658.55      706.29     13.09 o 
   4   5   4      382.87      397.29      8.98 o 
   5   5   4       68.32       94.35      6.77 o 
   6   5   4      609.12      600.86     21.42 o 
   7   5   4      435.31      446.91     13.68 o 
   8   5   4      116.27      121.83      8.79 o 
   9   5   4        1.85        8.27      5.82 o 
  10   5   4       17.31       18.99     10.36 o 
  11   5   4       10.64        1.01     11.68 o 
   0   6   4     2592.04     2586.17     30.96 o 
   1   6   4     1899.21     2058.75     25.27 o 
   2   6   4     2067.97     2380.73     37.42 o 
   3   6   4      799.91      840.16     13.12 o 
   4   6   4       31.59       38.61      4.28 o 
   5   6   4       27.72       26.09      4.41 o 
   6   6   4      529.62      538.49     23.76 o 
   7   6   4      285.13      286.84     13.62 o 
   8   6   4      214.66      228.31     12.97 o 
   9   6   4        0.86        4.87      5.84 o 
  10   6   4       10.83       13.50      6.97 o 
  11   6   4       16.82       38.88     16.32 o 
   0   7   4      414.27      388.88      8.25 o 
   1   7   4        6.01        3.41      1.62 o 
   2   7   4      105.03      107.21      4.79 o 
   3   7   4      115.51      124.18      5.03 o 
   4   7   4      144.70      171.27     15.68 o 
   5   7   4       45.92       52.94     15.10 o 
   6   7   4       77.94      100.67     14.81 o 
   7   7   4      250.45      290.16     13.55 o 
   8   7   4       29.79       26.68      6.44 o 
   9   7   4       35.64       23.77      6.97 o 
  10   7   4        6.26        8.38      7.12 o 
   0   8   4      488.17      442.54     21.45 o 
   1   8   4       26.05       26.08      2.98 o 
   2   8   4       55.34       59.11      4.47 o 
   3   8   4      214.52      232.73     12.62 o 
   4   8   4      242.30      270.03     10.19 o 
   5   8   4      209.62      220.08     13.73 o 
   6   8   4      596.08      574.85     22.45 o 
   7   8   4      108.15      109.66     12.17 o 
   8   8   4      119.89      128.77     13.72 o 
   9   8   4        0.05       -1.01      9.91 o 
  10   8   4        9.19        2.29      8.06 o 
   0   9   4      504.29      489.08     24.25 o 
   1   9   4      335.84      310.80      7.20 o 
   2   9   4      141.33      183.42     13.28 o 
   3   9   4       54.38       57.59      5.22 o 
   4   9   4      362.58      353.54     11.93 o 
   5   9   4       76.47       88.20      7.50 o 
   6   9   4       19.52       20.25      8.13 o 
   7   9   4       94.36      100.24     12.17 o 
   8   9   4        7.02        8.64      8.78 o 
   9   9   4        7.45       17.43      7.85 o 
  10   9   4        5.01       -0.54      7.78 o 
   0  10   4      187.97      195.93     16.61 o 
   1  10   4      213.55      223.33     12.49 o 
   2  10   4      122.73      132.09      5.22 o 
   3  10   4      385.09      391.52     11.62 o 
   4  10   4       92.89       96.20      7.10 o 
   5  10   4      287.31      293.28     12.21 o 
   6  10   4       33.08       40.95      6.70 o 
   7  10   4       38.48       20.32      9.00 o 
   8  10   4       50.98       52.22     11.33 o 
   9  10   4        6.21        1.74     13.92 o 
   0  11   4      172.27      167.33     16.61 o 
   1  11   4     1268.68     1137.97     31.48 o 
   2  11   4      437.78      462.93      9.47 o 
   3  11   4      116.99      106.02      6.71 o 
   4  11   4      230.21      228.64     12.30 o 
   5  11   4       25.56       27.16      5.85 o 
   6  11   4       41.27       52.57      7.33 o 
   7  11   4      107.32      116.12     10.19 o 
   8  11   4        7.73        0.37      8.76 o 
   9  11   4        8.80       15.54     17.10 o 
   0  12   4      141.30      175.19     17.94 o 
   1  12   4       48.76       41.21      8.25 o 
   2  12   4      193.80      165.15     12.83 o 
   3  12   4       64.36       49.73      9.09 o 
   4  12   4       71.67       58.69     10.09 o 
   5  12   4       11.59       18.10      8.00 o 
   6  12   4       10.48       16.02      8.51 o 
   7  12   4       11.76       13.04      8.90 o 
   8  12   4        8.98        7.80     22.25 o 
   9  12   4       14.79        9.56     11.08 o 
   0  13   4      105.78       98.77     16.12 o 
   1  13   4      329.68      299.88     17.06 o 
   2  13   4       16.08       14.58      7.81 o 
   3  13   4       27.06       19.11      8.46 o 
   4  13   4       32.97       31.97      9.42 o 
   5  13   4       50.80       39.24     12.15 o 
   6  13   4       29.37       39.85     10.72 o 
   7  13   4       28.24       36.13     11.24 o 
   8  13   4        1.58        7.86     10.52 o 
   0  14   4       30.49       21.85     12.75 o 
   1  14   4      134.42      156.27     13.80 o 
   2  14   4       54.20       46.16     10.09 o 
   3  14   4       29.63       41.08     10.16 o 
   4  14   4       39.88       40.96     10.39 o 
   5  14   4        0.30        3.51      8.14 o 
   6  14   4       12.53       10.80      9.58 o 
   7  14   4        2.42       -4.81      9.54 o 
   0  15   4       35.19       52.94     14.92 o 
   1  15   4       22.91       23.91      9.02 o 
   2  15   4        9.47       36.22      9.80 o 
   3  15   4       66.70       88.95     25.62 o 
   4  15   4       19.27        6.90      9.25 o 
   5  15   4        3.51       13.22     10.00 o 
   6  15   4       53.00       85.74     14.99 o 
   7  15   4        0.60       -5.08     11.12 o 
   0  16   4       42.71       36.99     14.48 o 
   1  16   4       11.73       14.99      9.08 o 
   2  16   4        1.33       16.10      9.67 o 
   3  16   4       13.86       11.70     10.19 o 
   4  16   4        8.69        7.78      9.38 o 
   5  16   4       11.29        4.42     10.22 o 
   6  16   4       17.86       -1.84     14.23 o 
   0  17   4        3.43       -1.07     12.88 o 
   1  17   4       15.98        9.25      9.72 o 
   2  17   4        4.54       12.07      9.65 o 
   3  17   4       33.30       37.44     18.61 o 
   4  17   4        4.94       15.43     11.26 o 
   5  17   4        4.97       11.20     11.93 o 
   0  18   4       54.24       83.40     20.61 o 
   1  18   4       21.48       16.51     17.52 o 
   2  18   4        9.04       10.67     10.98 o 
   3  18   4        8.07       12.47     11.73 o 
   0  19   4       36.25       39.97     18.74 o 
   1  19   4       58.42       88.91     15.58 o 
   2   0   5    10275.31     9469.94    122.50 o 
   4   0   5     1564.91     1584.07     25.87 o 
   6   0   5      241.05      248.57     10.41 o 
   8   0   5      204.24      204.22     19.23 o 
  10   0   5      103.94      127.05     22.80 o 
   1   1   5     3162.83     3023.53     23.33 o 
   2   1   5      647.79      715.54      7.95 o 
   3   1   5     2088.83     2167.91     46.86 o 
   4   1   5      152.31      179.99      5.30 o 
   5   1   5       43.53       40.61      3.33 o 
   6   1   5       56.40       58.15      4.38 o 
   7   1   5      298.38      268.78     10.42 o 
   8   1   5        5.61        2.94      4.69 o 
   9   1   5       83.96       98.09      8.69 o 
  10   1   5        4.92       20.88      7.12 o 
  11   1   5        7.57       -1.78      6.60 o 
   1   2   5     8398.84     8169.34     63.09 o 
   2   2   5     2261.89     2182.07     22.11 o 
   3   2   5     2020.16     2091.42     33.00 o 
   4   2   5      874.10      966.18     12.98 o 
   5   2   5     1288.40     1268.33     20.14 o 
   6   2   5     1264.78     1266.35     21.35 o 
   7   2   5      111.16      100.84      8.20 o 
   8   2   5        9.94        9.03      5.09 o 
   9   2   5       23.17       24.87      6.55 o 
  10   2   5       36.07       41.27      7.86 o 
  11   2   5        6.37       -4.62      6.31 o 
   1   3   5     1582.72     1514.58     15.62 o 
   2   3   5     1433.37     1325.03     16.87 o 
   3   3   5      232.04      241.95      9.45 o 
   4   3   5      895.99      839.95     13.25 o 
   5   3   5      697.50      721.60     18.58 o 
   6   3   5      335.17      339.24      9.64 o 
   7   3   5      815.92      763.29     17.72 o 
   8   3   5       74.46       87.13      7.71 o 
   9   3   5        6.52       11.52      5.93 o 
  10   3   5       82.93       77.77      9.31 o 
  11   3   5       10.74       13.43      7.93 o 
   1   4   5      289.37      307.13      5.18 o 
   2   4   5      124.40       95.83      3.26 o 
   3   4   5     1913.21     1958.13     21.82 o 
   4   4   5      231.19      195.21      6.18 o 
   5   4   5      238.35      234.53      7.37 o 
   6   4   5      480.34      507.43     10.75 o 
   7   4   5      320.64      314.59     11.65 o 
   8   4   5       33.99       29.90      6.21 o 
   9   4   5      320.62      341.36     13.83 o 
  10   4   5       13.23       17.75      6.89 o 
  11   4   5       34.23       31.04      8.12 o 
   1   5   5       56.99       64.59      2.67 o 
   2   5   5     1161.31     1286.35     15.29 o 
   3   5   5     1857.67     1953.69     23.84 o 
   4   5   5      902.93      998.08     15.66 o 
   5   5   5      210.50      190.66      6.98 o 
   6   5   5       17.53       24.58      5.63 o 
   7   5   5       70.19       80.93     10.62 o 
   8   5   5      171.94      155.92      9.49 o 
   9   5   5        4.66       -2.08      8.74 o 
  10   5   5       22.91       14.71      8.06 o 
  11   5   5        3.78        8.92      7.09 o 
   1   6   5     2130.93     2161.95     22.64 o 
   2   6   5      148.48      191.10      5.06 o 
   3   6   5      858.22      845.98     13.32 o 
   4   6   5      133.65      130.86      6.19 o 
   5   6   5      336.46      338.79     10.74 o 
   6   6   5      185.42      196.28     20.93 o 
   7   6   5      230.89      234.97     19.48 o 
   8   6   5        3.22        5.74      5.18 o 
   9   6   5       19.73       23.60      6.54 o 
  10   6   5       18.82       19.05      7.32 o 
  11   6   5        4.55       10.62      8.32 o 
   1   7   5     1612.73     1632.00     20.63 o 
   2   7   5      412.40      377.18      8.06 o 
   3   7   5      174.16      168.81      5.81 o 
   4   7   5       87.37       92.62      6.91 o 
   5   7   5      194.68      184.35     13.28 o 
   6   7   5      113.38      108.02     10.96 o 
   7   7   5       37.52       54.13     19.32 o 
   8   7   5        3.26        0.01      5.03 o 
   9   7   5       17.37       13.50      6.25 o 
  10   7   5        7.08       14.55      7.43 o 
   1   8   5       15.50       11.11      2.02 o 
   2   8   5      560.93      564.94     11.65 o 
   3   8   5      173.11      178.19      9.52 o 
   4   8   5      149.81      166.00      7.23 o 
   5   8   5       68.35       58.14      8.79 o 
   6   8   5       46.69       53.53      9.21 o 
   7   8   5       40.53       27.96      8.51 o 
   8   8   5       19.30       31.59     21.63 o 
   9   8   5        3.31       10.71      7.74 o 
  10   8   5        7.43       21.81      8.62 o 
   1   9   5       94.56      106.17      4.43 o 
   2   9   5      124.38      135.54      6.97 o 
   3   9   5      187.87      176.20      8.03 o 
   4   9   5      201.17      189.77      9.17 o 
   5   9   5      201.53      201.11     10.30 o 
   6   9   5       40.46       41.75     14.85 o 
   7   9   5       57.92       62.54     10.87 o 
   8   9   5        7.46       -1.30      8.19 o 
   9   9   5        3.35        0.40      6.92 o 
  10   9   5       13.53       13.25      8.69 o 
   1  10   5      194.51      186.91      5.43 o 
   2  10   5       55.77       52.85      3.94 o 
   3  10   5       42.79       43.88      8.04 o 
   4  10   5      113.75      120.99      7.89 o 
   5  10   5       21.46       30.30      6.04 o 
   6  10   5       12.65       14.92      5.69 o 
   7  10   5        8.35       10.35      8.57 o 
   8  10   5       53.39       84.48     13.08 o 
   9  10   5       12.32       17.04     17.50 o 
   1  11   5      268.91      302.08     15.51 o 
   2  11   5      203.51      194.78      9.70 o 
   3  11   5      169.14      184.10      8.75 o 
   4  11   5      350.16      320.64     11.92 o 
   5  11   5       32.30       36.91      6.10 o 
   6  11   5       34.41       38.51      6.96 o 
   7  11   5        0.78       -1.14      6.07 o 
   8  11   5        2.56        3.92      9.46 o 
   9  11   5        8.30        4.07     19.50 o 
   1  12   5      272.42      275.96     15.36 o 
   2  12   5      139.37      133.13     11.71 o 
   3  12   5      100.99      101.14      8.28 o 
   4  12   5        9.87       10.62      7.33 o 
   5  12   5       56.51       58.88     12.32 o 
   6  12   5       26.75       30.44      9.46 o 
   7  12   5       33.74       46.59     14.34 o 
   8  12   5       25.36       45.17     12.31 o 
   9  12   5       15.02       33.53     17.01 o 
   1  13   5       55.12       38.87     12.15 o 
   2  13   5       23.59       26.82      8.29 o 
   3  13   5       58.11       50.04      9.58 o 
   4  13   5       12.10       11.49      8.15 o 
   5  13   5       27.68       14.99      8.37 o 
   6  13   5        2.22        2.13      8.24 o 
   7  13   5       19.23       29.88     13.43 o 
   8  13   5       28.68       22.35     11.30 o 
   1  14   5       89.82       79.16     11.13 o 
   2  14   5        7.06        9.57      7.89 o 
   3  14   5      295.68      318.04     18.73 o 
   4  14   5       64.37       70.79     11.65 o 
   5  14   5       34.32       34.61     17.79 o 
   6  14   5       23.63       17.92     10.46 o 
   7  14   5        2.17       -2.20      9.12 o 
   1  15   5       22.99       20.46     12.90 o 
   2  15   5       22.16       24.53      9.40 o 
   3  15   5       61.08       65.84     11.95 o 
   4  15   5        5.50       -7.63      7.63 o 
   5  15   5       13.53       26.84     10.87 o 
   6  15   5        5.00       20.08     11.05 o 
   7  15   5        0.85       -9.94      9.96 o 
   1  16   5       63.93       81.38     13.07 o 
   2  16   5       11.85       15.42      9.61 o 
   3  16   5       86.44      111.99     14.72 o 
   4  16   5        2.42       16.16      9.69 o 
   5  16   5        0.12       10.54     10.22 o 
   6  16   5       18.14       -3.20     10.94 o 
   1  17   5       11.58        3.02      9.45 o 
   2  17   5       46.77       46.11     21.49 o 
   3  17   5       23.66       32.76     11.93 o 
   4  17   5       76.27       96.53     15.57 o 
   5  17   5        1.36        4.81     11.75 o 
   1  18   5        6.14       17.95     11.24 o 
   2  18   5       16.55        3.15     13.90 o 
   3  18   5        0.30      -10.21     10.38 o 
   0   0   6     3344.14     3229.74     73.81 o 
   2   0   6    10234.24     9958.23    110.51 o 
   4   0   6       67.05       78.07      5.99 o 
   6   0   6      219.97      217.12     11.39 o 
   8   0   6       12.94        6.72     10.26 o 
  10   0   6        9.74        5.38     11.52 o 
   0   1   6     7706.41     7887.74     87.64 o 
   1   1   6     4598.54     4471.92     59.18 o 
   2   1   6     1561.42     1378.98     12.66 o 
   3   1   6      171.16      183.32      4.00 o 
   4   1   6      633.63      768.62     13.66 o 
   5   1   6      515.83      507.50      9.26 o 
   6   1   6       48.18       48.15      4.14 o 
   7   1   6      346.17      354.53     11.66 o 
   8   1   6       10.35        0.19      4.57 o 
   9   1   6        5.13        3.66      5.42 o 
  10   1   6        1.67        6.37      6.08 o 
  11   1   6        2.38       -4.63      6.68 o 
   0   2   6     3941.41     3620.29     41.09 o 
   1   2   6      264.90      215.30      4.07 o 
   2   2   6      610.28      684.26      8.00 o 
   3   2   6      799.00      846.70     13.75 o 
   4   2   6      970.04      954.13     25.70 o 
   5   2   6      311.04      287.47      8.58 o 
   6   2   6     1000.03      959.65     15.00 o 
   7   2   6      161.89      160.49      8.49 o 
   8   2   6       41.63       45.67      6.41 o 
   9   2   6       13.72       15.99      5.90 o 
  10   2   6        1.05        1.25      6.07 o 
  11   2   6        6.94       11.22      7.10 o 
   0   3   6      858.07      811.15     13.38 o 
   1   3   6      159.43      125.51      2.51 o 
   2   3   6     1377.47     1211.66     16.90 o 
   3   3   6     1487.30     1507.88     21.58 o 
   4   3   6      822.85      812.63     13.94 o 
   5   3   6      282.69      273.19      6.92 o 
   6   3   6      201.53      212.07      7.02 o 
   7   3   6      572.83      556.91     14.79 o 
   8   3   6      150.39      141.41      8.97 o 
   9   3   6       32.25       34.01      6.55 o 
  10   3   6       28.93       31.06      7.79 o 
  11   3   6        0.97        8.22      7.43 o 
   0   4   6      425.16      404.67     17.91 o 
   1   4   6     2720.36     2964.36     26.60 o 
   2   4   6     3783.69     3777.62     45.14 o 
   3   4   6      867.90      925.48     12.38 o 
   4   4   6      343.10      366.49      8.24 o 
   5   4   6      278.19      249.29      7.60 o 
   6   4   6       31.70       26.77      4.85 o 
   7   4   6       57.09       74.41      6.95 o 
   8   4   6      102.09       93.27      8.06 o 
   9   4   6       51.38       45.85      8.86 o 
  10   4   6        8.86        4.22      6.31 o 
  11   4   6       32.69       35.92      8.33 o 
   0   5   6     4002.94     4007.53     60.95 o 
   1   5   6      986.08     1099.22     14.65 o 
   2   5   6      992.64      975.02     19.14 o 
   3   5   6      229.47      243.14      5.81 o 
   4   5   6      146.32      173.20      6.04 o 
   5   5   6       26.00       33.47      4.33 o 
   6   5   6      196.87      180.09     10.02 o 
   7   5   6      108.64      108.51      8.25 o 
   8   5   6       14.20       13.20      5.52 o 
   9   5   6      102.82      105.50      9.23 o 
  10   5   6       33.15       30.82      9.18 o 
  11   5   6       13.36       22.03     11.12 o 
   0   6   6     1931.69     1934.86     24.74 o 
   1   6   6      454.97      471.00     10.70 o 
   2   6   6      278.38      262.02      5.82 o 
   3   6   6       81.43       75.49      4.03 o 
   4   6   6      381.73      386.90      9.92 o 
   5   6   6      658.31      679.02     14.96 o 
   6   6   6      174.48      167.51      9.89 o 
   7   6   6      199.28      190.51     11.32 o 
   8   6   6       77.14       80.04      7.92 o 
   9   6   6        4.07       -1.96      5.21 o 
  10   6   6        5.37        7.70     10.29 o 
   0   7   6      814.13      825.84     12.98 o 
   1   7   6      524.62      543.88      8.51 o 
   2   7   6      457.14      485.09      8.30 o 
   3   7   6      111.52      105.44      5.22 o 
   4   7   6       92.50       87.75      4.92 o 
   5   7   6      298.35      255.03     13.59 o 
   6   7   6      207.81      201.20     13.39 o 
   7   7   6        8.53        7.01     15.99 o 
   8   7   6        3.78       -5.28      5.28 o 
   9   7   6        1.36        1.73      5.92 o 
  10   7   6       11.71       23.98      7.71 o 
   0   8   6     4653.67     4812.01     56.01 o 
   1   8   6       57.59       54.12      3.17 o 
   2   8   6      281.03      279.23      6.87 o 
   3   8   6      144.82      149.68      5.83 o 
   4   8   6       20.37       21.28      3.64 o 
   5   8   6       47.62       42.08      6.10 o 
   6   8   6      196.71      197.74     13.99 o 
   7   8   6       74.34       84.86     11.06 o 
   8   8   6       58.07       40.19     10.65 o 
   9   8   6       19.01       11.20      7.38 o 
  10   8   6        2.63       17.24      8.29 o 
   0   9   6      512.33      492.50     24.11 o 
   1   9   6       29.71       28.78      5.05 o 
   2   9   6       78.35       92.86      4.72 o 
   3   9   6      143.00      135.05      6.58 o 
   4   9   6      181.02      174.83     14.88 o 
   5   9   6     1234.94     1225.09     26.15 o 
   6   9   6       35.04       37.75      6.59 o 
   7   9   6      129.65      145.74     16.88 o 
   8   9   6        3.71        0.83      7.92 o 
   9   9   6       51.33       47.19      9.70 o 
  10   9   6        1.44       -4.14      7.57 o 
   0  10   6     1595.19     1596.86     52.45 o 
   1  10   6      304.35      320.71      7.56 o 
   2  10   6      339.01      293.97      8.02 o 
   3  10   6       88.34       98.31      8.17 o 
   4  10   6      415.37      400.02     13.46 o 
   5  10   6       63.74       70.33      7.46 o 
   6  10   6      201.72      201.90     11.30 o 
   7  10   6       80.28       79.80     10.61 o 
   8  10   6       54.84       55.60      9.15 o 
   9  10   6       10.86        6.75      6.33 o 
   0  11   6     2257.07     2142.82     67.15 o 
   1  11   6     1240.72     1165.52     31.24 o 
   2  11   6      252.66      235.48      7.34 o 
   3  11   6       98.74       90.95      5.56 o 
   4  11   6       83.31       77.18     11.41 o 
   5  11   6       36.77       20.75      5.90 o 
   6  11   6       23.38       28.44      6.75 o 
   7  11   6       12.66        7.67     10.09 o 
   8  11   6        6.54        2.74      8.95 o 
   9  11   6        7.79       16.28     10.36 o 
   0  12   6     1045.73      972.25     40.77 o 
   1  12   6      261.95      271.52     24.94 o 
   2  12   6      280.38      262.32     31.46 o 
   3  12   6       57.76       46.55      9.29 o 
   4  12   6       24.99       31.55      8.61 o 
   5  12   6      108.75      120.69     13.68 o 
   6  12   6       17.45       20.80      9.28 o 
   7  12   6       19.91       31.12     11.86 o 
   8  12   6        1.34        5.17      9.55 o 
   0  13   6      111.67      107.56     15.94 o 
   1  13   6      155.82      163.74     22.38 o 
   2  13   6        7.29       14.39      7.57 o 
   3  13   6       10.67       12.16      7.64 o 
   4  13   6      108.59      103.71     36.26 o 
   5  13   6       10.84       15.07      8.09 o 
   6  13   6       24.57        9.11      8.92 o 
   7  13   6        2.21       13.07      9.81 o 
   8  13   6        9.95       12.51     10.23 o 
   0  14   6       58.92       55.87     13.77 o 
   1  14   6       96.21      113.59     12.28 o 
   2  14   6        0.32       -4.22      6.36 o 
   3  14   6       32.96       29.17      9.45 o 
   4  14   6       16.32        9.06      8.29 o 
   5  14   6       25.80       11.54      8.62 o 
   6  14   6       43.84       49.68     11.86 o 
   7  14   6       52.93       47.31     15.72 o 
   0  15   6       11.36       -1.69     11.06 o 
   1  15   6       28.51       17.72      8.42 o 
   2  15   6       54.44       57.22     11.46 o 
   3  15   6        8.72       10.81      9.13 o 
   4  15   6        7.28       -0.08     11.39 o 
   5  15   6        1.85       -8.52      8.52 o 
   6  15   6        2.73        6.59     10.22 o 
   7  15   6       25.53       43.13     13.02 o 
   0  16   6        5.65       -1.78     11.10 o 
   1  16   6       38.02       35.68     10.66 o 
   2  16   6       46.60       50.73     11.42 o 
   3  16   6       21.92       33.15     10.62 o 
   4  16   6       26.64       14.76     25.27 o 
   5  16   6       16.44       25.72     10.85 o 
   6  16   6       17.35       12.81     11.95 o 
   0  17   6       90.45      128.74     21.54 o 
   1  17   6       28.72       31.77     16.43 o 
   2  17   6       15.41        5.03      9.77 o 
   3  17   6       15.82       13.84     10.26 o 
   4  17   6       37.93       63.45     13.30 o 
   5  17   6        0.56       -7.30      9.17 o 
   0  18   6       14.72       10.57     14.92 o 
   1  18   6       63.32       42.86     12.74 o 
   2  18   6       66.27       76.65     15.09 o 
   3  18   6       30.52       31.14     12.40 o 
   2   0   7     4314.42     4083.10     47.32 o 
   4   0   7      393.87      388.48     24.31 o 
   6   0   7      121.73      121.75      7.56 o 
   8   0   7       77.15       73.18     10.38 o 
  10   0   7       10.93       15.40     10.68 o 
   1   1   7      555.13      634.29      7.38 o 
   2   1   7     2193.24     2308.07     18.74 o 
   3   1   7     1330.81     1307.31     14.73 o 
   4   1   7       80.43      111.76      8.95 o 
   5   1   7       51.62       49.78      4.47 o 
   6   1   7      237.16      222.39      6.86 o 
   7   1   7      255.95      246.82     10.16 o 
   8   1   7       51.85       49.71      6.80 o 
   9   1   7       50.79       56.32      7.66 o 
  10   1   7        3.61       10.19      6.14 o 
  11   1   7       15.15        3.88      9.21 o 
   1   2   7     2449.90     2459.14     20.69 o 
   2   2   7     3496.25     3358.79     29.42 o 
   3   2   7      241.10      246.97      5.15 o 
   4   2   7       19.03       39.98      5.89 o 
   5   2   7      140.36      135.24      7.25 o 
   6   2   7      138.47      123.48      5.44 o 
   7   2   7      135.08      137.20      8.02 o 
   8   2   7      189.55      160.16      9.35 o 
   9   2   7       16.38       16.84      6.15 o 
  10   2   7        6.11       -2.59      5.90 o 
  11   2   7       13.30       12.39      7.61 o 
   1   3   7     2272.71     2427.46     20.59 o 
   2   3   7     1601.58     1662.83     16.38 o 
   3   3   7      344.30      364.85      6.64 o 
   4   3   7       56.18       58.89      4.84 o 
   5   3   7      361.93      354.26      7.99 o 
   6   3   7      147.49      141.51      7.55 o 
   7   3   7      216.99      233.86     10.14 o 
   8   3   7       16.33       19.77      5.44 o 
   9   3   7       80.38       57.33      7.45 o 
  10   3   7       16.44       15.80      8.26 o 
  11   3   7        2.50       -3.28      6.78 o 
   1   4   7       48.19       47.22      2.13 o 
   2   4   7      412.55      454.84      7.21 o 
   3   4   7     1309.41     1267.86     19.19 o 
   4   4   7      152.55      161.55      6.24 o 
   5   4   7       78.93       73.24      5.56 o 
   6   4   7       40.40       43.67      5.40 o 
   7   4   7     1077.81     1034.04     21.35 o 
   8   4   7       56.80       40.39      6.54 o 
   9   4   7       48.21       32.11      6.93 o 
  10   4   7       19.87       22.50      7.35 o 
  11   4   7        0.23       -4.85      7.21 o 
   1   5   7      247.14      299.05      5.08 o 
   2   5   7      794.39      774.74     11.66 o 
   3   5   7      430.41      435.99      8.74 o 
   4   5   7      617.57      554.60     10.56 o 
   5   5   7      192.70      190.13      6.86 o 
   6   5   7      436.12      466.21     15.26 o 
   7   5   7       74.61       77.21      7.00 o 
   8   5   7       52.59       68.47      7.21 o 
   9   5   7       26.32       34.49      7.45 o 
  10   5   7        4.20       13.31      6.89 o 
  11   5   7        5.33        8.02      7.20 o 
   1   6   7      412.49      452.12      7.49 o 
   2   6   7       44.93       58.83      2.86 o 
   3   6   7     1034.07     1062.36     15.54 o 
   4   6   7      144.43      153.26      5.78 o 
   5   6   7      153.28      168.59      7.59 o 
   6   6   7       29.28       29.97      6.38 o 
   7   6   7       71.78       92.25      8.34 o 
   8   6   7       22.11       20.94      5.96 o 
   9   6   7       20.57       24.45      7.50 o 
  10   6   7       11.47       15.89      7.35 o 
   1   7   7      142.69      138.30      4.41 o 
   2   7   7      204.73      206.66      5.05 o 
   3   7   7       68.06       87.12      4.46 o 
   4   7   7      221.56      217.96      7.16 o 
   5   7   7      155.66      147.19      9.22 o 
   6   7   7        2.23       -7.28      7.28 o 
   7   7   7       17.60       26.35     12.21 o 
   8   7   7       29.22       36.31      7.58 o 
   9   7   7       30.25       47.17      7.68 o 
  10   7   7       24.35       18.30      7.60 o 
   1   8   7      146.27      131.18      5.11 o 
   2   8   7      142.92      146.32      5.16 o 
   3   8   7       49.85       56.89      4.49 o 
   4   8   7     1169.72     1138.15     23.26 o 
   5   8   7      186.96      163.83     14.15 o 
   6   8   7       36.11       25.96      6.04 o 
   7   8   7       11.88       16.05      7.81 o 
   8   8   7       38.51       25.55     11.28 o 
   9   8   7       10.54       11.28      7.59 o 
  10   8   7       36.03       33.59     14.74 o 
   1   9   7      264.82      271.09     10.10 o 
   2   9   7      289.01      273.52      7.22 o 
   3   9   7      579.26      555.96     12.27 o 
   4   9   7      188.69      183.86      9.40 o 
   5   9   7      441.30      476.18     15.25 o 
   6   9   7        3.13       -4.61      4.61 o 
   7   9   7       46.43       41.68      7.49 o 
   8   9   7        2.19       -2.36      6.17 o 
   9   9   7       51.67       70.27     10.40 o 
  10   9   7        6.19       13.86      8.93 o 
   1  10   7      241.32      240.93      6.90 o 
   2  10   7      512.72      484.63     10.73 o 
   3  10   7       35.69       32.48      4.36 o 
   4  10   7      537.70      559.35     22.15 o 
   5  10   7      196.55      207.92     10.78 o 
   6  10   7       17.04       15.83      5.70 o 
   7  10   7       16.31        9.13      6.72 o 
   8  10   7       15.07       19.97      7.56 o 
   9  10   7        3.88       -5.69      7.58 o 
   1  11   7      549.70      528.34     12.32 o 
   2  11   7      246.13      233.56      7.57 o 
   3  11   7      589.87      575.36     12.88 o 
   4  11   7       61.29       79.84      7.44 o 
   5  11   7      175.12      168.38     10.09 o 
   6  11   7       15.52       17.29      5.97 o 
   7  11   7       28.08       27.10      7.09 o 
   8  11   7        6.33       12.87      7.16 o 
   9  11   7        5.86       -4.46      9.81 o 
   1  12   7      205.08      204.03     13.78 o 
   2  12   7       32.25       36.65      5.30 o 
   3  12   7        0.65        2.61      4.88 o 
   4  12   7       92.75       97.08     10.81 o 
   5  12   7        3.77        4.16      7.47 o 
   6  12   7       16.78       11.88      8.15 o 
   7  12   7       23.87       25.03      9.48 o 
   8  12   7        0.98       17.50     10.14 o 
   1  13   7        6.31        5.62      6.64 o 
   2  13   7       17.81        1.30      8.02 o 
   3  13   7        8.06        6.31      7.09 o 
   4  13   7        8.08       13.70      7.97 o 
   5  13   7        2.08        5.03     21.78 o 
   6  13   7       11.70       14.15      9.01 o 
   7  13   7       14.44       20.70     10.30 o 
   8  13   7       15.51       13.01     10.93 o 
   1  14   7       15.93       24.66     11.17 o 
   2  14   7       59.38       54.40     10.13 o 
   3  14   7       78.35       86.08     12.09 o 
   4  14   7       10.20        0.24      9.84 o 
   5  14   7        0.14        9.42     15.01 o 
   6  14   7        2.84       12.23     10.08 o 
   7  14   7        1.23       12.02     10.40 o 
   1  15   7        6.10        9.07     12.72 o 
   2  15   7       24.10        8.22     13.41 o 
   3  15   7       72.67       57.65     12.59 o 
   4  15   7        0.66        2.65     11.37 o 
   5  15   7        1.52       -3.37      8.58 o 
   6  15   7       10.94       25.21     11.35 o 
   1  16   7       19.95       13.54     11.99 o 
   2  16   7       13.78       15.14     13.23 o 
   3  16   7        5.89       14.68     10.06 o 
   4  16   7        9.27       -7.30      9.18 o 
   5  16   7       11.28       15.93     10.74 o 
   1  17   7        0.37       -4.62      8.67 o 
   2  17   7        3.35        3.18     11.26 o 
   3  17   7       39.80       46.10     13.11 o 
   4  17   7       25.22       29.62     12.10 o 
   1  18   7        3.08        0.51      9.82 o 
   2  18   7       13.78       30.37     12.13 o 
   3  18   7        8.47        1.87     10.48 o 
   0   0   8     3012.57     2767.26     65.64 o 
   2   0   8      439.05      497.21      7.74 o 
   4   0   8      639.09      705.74     15.91 o 
   6   0   8      267.95      213.85     24.05 o 
   8   0   8      120.60      127.54     12.46 o 
  10   0   8       25.83       15.94      9.93 o 
   0   1   8    11096.69    11120.94    169.73 o 
   1   1   8     2508.47     2346.08     23.33 o 
   2   1   8      151.18      175.50      2.87 o 
   3   1   8     1248.07     1212.04     12.91 o 
   4   1   8      769.30      753.35     10.57 o 
   5   1   8      143.01      140.93      6.14 o 
   6   1   8       43.90       47.71      4.05 o 
   7   1   8       48.15       55.06      5.94 o 
   8   1   8       59.58       57.40      9.33 o 
   9   1   8        6.44        9.32      5.72 o 
  10   1   8       19.09       11.73      6.88 o 
  11   1   8        2.74       -6.65      6.65 o 
   0   2   8     4688.54     4819.03     54.62 o 
   1   2   8     2896.46     3012.21     23.62 o 
   2   2   8      366.08      418.40      6.05 o 
   3   2   8      771.70      843.46      9.42 o 
   4   2   8       43.67       45.05      2.88 o 
   5   2   8      165.24      192.61      8.59 o 
   6   2   8      494.03      469.99     11.86 o 
   7   2   8      351.98      358.96     11.71 o 
   8   2   8      174.90      167.18     10.69 o 
   9   2   8        6.14       11.89      6.05 o 
  10   2   8       42.83       46.95      8.03 o 
  11   2   8       12.71        6.64     11.63 o 
   0   3   8     2027.46     2264.65     27.46 o 
   1   3   8     1069.86     1137.05     10.97 o 
   2   3   8     1955.07     2055.91     19.71 o 
   3   3   8     1099.87     1152.76     13.04 o 
   4   3   8      175.89      168.66      6.81 o 
   5   3   8      190.19      162.12     10.19 o 
   6   3   8      377.69      378.78     14.52 o 
   7   3   8       38.23       32.26      5.34 o 
   8   3   8      213.83      201.58     10.14 o 
   9   3   8      154.53      152.10     10.21 o 
  10   3   8       22.00       56.40      9.46 o 
  11   3   8        0.91       -2.65      7.08 o 
   0   4   8     1673.36     1663.73     41.55 o 
   1   4   8     3224.05     3205.96     28.92 o 
   2   4   8     1186.06     1023.93     11.61 o 
   3   4   8      493.63      496.96      8.22 o 
   4   4   8      328.96      351.35      9.19 o 
   5   4   8      157.10      160.87      8.70 o 
   6   4   8      169.79      148.24     13.38 o 
   7   4   8      142.27      133.04      8.08 o 
   8   4   8       14.38       14.29      5.45 o 
   9   4   8      209.60      178.81     10.65 o 
  10   4   8       27.00       20.29      7.21 o 
  11   4   8       56.40       49.73      9.30 o 
   0   5   8     3417.38     3408.81     46.79 o 
   1   5   8      104.74      100.35      3.17 o 
   2   5   8      257.26      349.38      6.53 o 
   3   5   8      566.34      604.63     12.05 o 
   4   5   8      126.15      127.61      5.78 o 
   5   5   8       66.22       54.53      4.34 o 
   6   5   8     1019.19     1036.46     23.57 o 
   7   5   8       28.29       43.16      6.12 o 
   8   5   8        2.51        4.80      5.22 o 
   9   5   8       81.96       71.82      8.38 o 
  10   5   8       30.76       40.27      7.82 o 
   0   6   8     1519.07     1509.58     21.03 o 
   1   6   8      740.30      791.20      9.90 o 
   2   6   8      198.38      186.31      5.10 o 
   3   6   8      120.28      117.29      4.93 o 
   4   6   8       54.89       58.59      4.07 o 
   5   6   8      115.02      120.95      6.59 o 
   6   6   8      287.49      264.90     15.54 o 
   7   6   8      102.67       86.95      7.33 o 
   8   6   8       49.77       55.77      7.09 o 
   9   6   8       18.29       17.46      6.44 o 
  10   6   8       27.43       33.96      7.61 o 
   0   7   8      631.71      615.98     11.16 o 
   1   7   8        2.06        6.46      1.90 o 
   2   7   8      369.74      366.71      6.80 o 
   3   7   8      122.53      135.05      4.84 o 
   4   7   8      199.21      213.25      7.03 o 
   5   7   8       67.93       70.60      6.98 o 
   6   7   8      127.01      113.93      8.63 o 
   7   7   8       34.35       39.61      8.71 o 
   8   7   8       34.00       38.75      7.83 o 
   9   7   8       10.36       16.07      7.24 o 
  10   7   8       15.72       21.09     18.49 o 
   0   8   8      187.85      171.42      5.71 o 
   1   8   8      226.70      240.72      6.78 o 
   2   8   8       86.32       87.70      3.96 o 
   3   8   8      107.07      106.79      4.71 o 
   4   8   8       82.89       87.73      6.94 o 
   5   8   8      111.51      102.76      7.83 o 
   6   8   8      150.50      140.99      9.44 o 
   7   8   8        2.94        1.81      7.78 o 
   8   8   8       20.00       13.09      7.04 o 
   9   8   8       43.13       48.56      9.36 o 
  10   8   8       18.00       23.19      9.04 o 
   0   9   8      855.42      800.99     14.19 o 
   1   9   8        3.48        1.50      2.35 o 
   2   9   8       42.49       33.77      3.47 o 
   3   9   8       75.78       90.69      5.68 o 
   4   9   8      278.08      285.71     11.56 o 
   5   9   8      106.93       87.04      7.92 o 
   6   9   8       56.52       52.06      7.21 o 
   7   9   8       26.33       19.64      7.53 o 
   8   9   8        0.85       -5.70      5.70 o 
   9   9   8        8.47        1.80      6.34 o 
   0  10   8     1624.14     1581.41     52.14 o 
   1  10   8      143.63      141.49      6.30 o 
   2  10   8      164.89      142.79      6.23 o 
   3  10   8       61.18       64.68      5.22 o 
   4  10   8      249.70      254.69      9.44 o 
   5  10   8       40.58       32.26      6.49 o 
   6  10   8       33.65       47.15      7.31 o 
   7  10   8      100.48      114.60     13.52 o 
   8  10   8       26.61       22.90      8.27 o 
   9  10   8        8.65       -4.86      6.10 o 
   0  11   8      677.70      618.00     30.51 o 
   1  11   8      449.65      401.81     11.03 o 
   2  11   8      131.82      144.60      8.10 o 
   3  11   8      208.69      208.98      8.21 o 
   4  11   8       76.73       75.03      6.17 o 
   5  11   8      203.93      190.26     18.88 o 
   6  11   8      112.13      100.36     11.14 o 
   7  11   8       14.38        6.43      7.39 o 
   8  11   8       71.14       81.88     13.99 o 
   9  11   8       20.49       27.26     11.59 o 
   0  12   8       45.25       58.35     12.61 o 
   1  12   8      196.95      239.46     26.31 o 
   2  12   8      154.21      162.34      8.82 o 
   3  12   8       30.41       39.20      6.49 o 
   4  12   8       46.80       38.60      5.46 o 
   5  12   8       13.20        4.68      7.25 o 
   6  12   8       22.99       10.30      8.66 o 
   7  12   8       16.12        7.01      9.05 o 
   8  12   8        6.02        5.96      9.69 o 
   0  13   8      527.23      513.32     29.89 o 
   1  13   8      156.33      136.10     12.48 o 
   2  13   8       47.88       41.40      8.76 o 
   3  13   8       36.05       38.39      8.97 o 
   4  13   8       28.50       11.90      8.02 o 
   5  13   8       62.65       59.07     11.24 o 
   6  13   8       60.83       62.53     12.01 o 
   7  13   8       18.87       19.38     13.86 o 
   8  13   8       10.66        0.86      9.96 o 
   0  14   8        8.39       10.08     10.66 o 
   1  14   8       34.08       22.77     15.01 o 
   2  14   8       16.70       23.72      7.90 o 
   3  14   8        4.80        7.20     13.99 o 
   4  14   8        7.08        5.23      7.80 o 
   5  14   8       60.49       57.86     12.46 o 
   6  14   8        1.72       -5.84      8.92 o 
   7  14   8       12.14       15.82     14.77 o 
   0  15   8       56.64       32.24     13.68 o 
   1  15   8       13.01       16.65      8.10 o 
   2  15   8        4.66       -2.77     14.92 o 
   3  15   8        8.00       -3.82     12.01 o 
   4  15   8        2.69        1.08      8.04 o 
   5  15   8        4.02       10.46     12.68 o 
   6  15   8       32.91       12.11     10.69 o 
   0  16   8       13.38       -5.37     10.39 o 
   1  16   8       64.11       70.88     12.20 o 
   2  16   8        9.35       16.60     13.63 o 
   3  16   8        1.91        6.10     13.86 o 
   4  16   8       12.56       17.13     12.79 o 
   5  16   8       24.45       29.54     11.70 o 
   0  17   8       63.57       53.60     17.01 o 
   1  17   8       19.89       35.24     10.86 o 
   2  17   8       28.28       30.21     11.30 o 
   3  17   8        8.33        6.77     10.32 o 
   4  17   8        9.35       14.84     20.01 o 
   0  18   8       14.51       36.42     16.88 o 
   1  18   8       12.92        6.56     10.88 o 
   2  18   8        1.39        7.39     10.28 o 
   2   0   9     2274.93     2115.97     38.63 o 
   4   0   9      152.42      135.27      8.21 o 
   6   0   9      190.81      198.16     13.94 o 
   8   0   9       93.18       91.40     14.94 o 
  10   0   9       17.43       20.53      9.82 o 
   1   1   9     1675.16     1620.47     19.21 o 
   2   1   9      494.22      488.05      6.62 o 
   3   1   9     1717.19     1699.59     15.91 o 
   4   1   9      159.48      169.43      5.62 o 
   5   1   9      140.08      147.12      5.21 o 
   6   1   9       30.26       11.66      4.58 o 
   7   1   9      194.63      173.48      8.51 o 
   8   1   9       21.56       15.02      5.46 o 
   9   1   9      164.01      154.08     13.03 o 
  10   1   9        5.50        4.60      5.95 o 
  11   1   9        0.74       -2.84      6.79 o 
   1   2   9      637.08      570.23      7.15 o 
   2   2   9      330.12      328.71      4.80 o 
   3   2   9     1174.14     1187.71     11.55 o 
   4   2   9      301.22      307.19      5.89 o 
   5   2   9      506.64      501.09      9.08 o 
   6   2   9      222.87      231.09      8.59 o 
   7   2   9       79.62       75.93      7.36 o 
   8   2   9       82.88       86.41      8.36 o 
   9   2   9      216.47      206.42     11.11 o 
  10   2   9       29.89       29.20      7.30 o 
  11   2   9       10.39       16.73      7.36 o 
   1   3   9      147.76      145.74      2.82 o 
   2   3   9      587.51      537.49      7.59 o 
   3   3   9     1470.04     1555.39     15.42 o 
   4   3   9       28.46       40.00      2.53 o 
   5   3   9      107.00      114.17      6.08 o 
   6   3   9      166.68      187.82     13.75 o 
   7   3   9      109.06      100.40      9.08 o 
   8   3   9       47.25       60.07      6.94 o 
   9   3   9      161.77      164.78     10.34 o 
  10   3   9       24.12       25.06      7.37 o 
  11   3   9        7.93       -3.28      6.69 o 
   1   4   9      246.78      238.05      5.13 o 
   2   4   9      356.60      375.66      6.48 o 
   3   4   9      727.65      758.96     10.02 o 
   4   4   9       11.25       13.35      2.29 o 
   5   4   9      718.24      691.81     18.19 o 
   6   4   9      120.48      123.51      7.08 o 
   7   4   9       32.57       25.66      5.29 o 
   8   4   9       66.04       79.55      7.56 o 
   9   4   9       10.63       28.60      6.76 o 
  10   4   9       26.51       30.48      7.29 o 
   1   5   9      752.43      807.53      9.85 o 
   2   5   9      679.69      686.43      9.17 o 
   3   5   9       42.11       46.75      2.82 o 
   4   5   9      413.14      424.31     11.49 o 
   5   5   9      147.50      146.22      7.30 o 
   6   5   9       26.91       39.27      5.16 o 
   7   5   9       74.86       63.73      6.45 o 
   8   5   9       73.06       85.36      9.84 o 
   9   5   9       26.61       25.86      7.94 o 
  10   5   9       21.75       40.24      8.02 o 
   1   6   9      111.10      103.54      3.46 o 
   2   6   9      434.55      415.89      8.59 o 
   3   6   9        8.54        4.84      1.79 o 
   4   6   9      111.35      106.42      9.34 o 
   5   6   9      215.73      207.22     13.15 o 
   6   6   9       97.20      106.69      8.28 o 
   7   6   9      121.18       99.44      8.51 o 
   8   6   9        6.39        5.47      8.27 o 
   9   6   9       31.77       38.81      7.15 o 
  10   6   9       29.30       24.67      7.30 o 
   1   7   9      152.61      146.78      4.13 o 
   2   7   9      276.83      260.98      6.33 o 
   3   7   9      182.05      179.88      5.68 o 
   4   7   9        7.19        5.84      3.45 o 
   5   7   9       65.00       67.48      6.75 o 
   6   7   9      109.61      108.81     12.54 o 
   7   7   9       10.75        4.07      5.30 o 
   8   7   9        3.13       13.70      5.62 o 
   9   7   9       10.19       11.48      7.03 o 
  10   7   9       21.15       32.34      9.00 o 
   1   8   9       69.40       71.87      3.89 o 
   2   8   9      436.33      443.03      7.94 o 
   3   8   9      231.09      206.11      6.99 o 
   4   8   9      269.50      233.92     10.21 o 
   5   8   9       44.41       49.50      6.37 o 
   6   8   9        6.08        5.20      5.27 o 
   7   8   9       42.79       31.98      7.09 o 
   8   8   9       28.13       27.27      6.34 o 
   9   8   9        2.83       -5.50      5.50 o 
  10   8   9       25.33       20.36      8.31 o 
   1   9   9      846.44      802.99     12.25 o 
   2   9   9       26.68       28.26      3.86 o 
   3   9   9      584.39      557.05     12.75 o 
   4   9   9       22.11       20.58      5.02 o 
   5   9   9       72.30       73.55      7.40 o 
   6   9   9       29.54       26.19      6.34 o 
   7   9   9       53.48       58.12      8.34 o 
   8   9   9       10.80       13.29      6.85 o 
   9   9   9        6.22        7.48      6.45 o 
   1  10   9      157.82      149.31      6.28 o 
   2  10   9      253.24      231.06      7.84 o 
   3  10   9      146.34      136.76      8.53 o 
   4  10   9      407.36      404.83     13.77 o 
   5  10   9       53.23       74.05     16.46 o 
   6  10   9       60.65       61.32      7.94 o 
   7  10   9       23.92       19.53      6.82 o 
   8  10   9        9.10        1.70      6.86 o 
   9  10   9       26.31       30.47      8.00 o 
   1  11   9      119.04      115.79      5.68 o 
   2  11   9       43.45       42.56      4.54 o 
   3  11   9      526.03      547.77     17.01 o 
   4  11   9       41.82       47.43      5.63 o 
   5  11   9        9.84       16.40      4.86 o 
   6  11   9        6.55        7.05      5.81 o 
   7  11   9       40.20       43.88      8.22 o 
   8  11   9        0.64        7.09      7.28 o 
   9  11   9       24.86       16.33     14.29 o 
   1  12   9       38.89       39.27      8.13 o 
   2  12   9       95.21       96.93      7.49 o 
   3  12   9      203.53      192.87     10.51 o 
   4  12   9       19.35       14.47      4.67 o 
   5  12   9       76.07       71.03      8.10 o 
   6  12   9       12.13       11.32      6.26 o 
   7  12   9        7.90       10.77      9.09 o 
   8  12   9        8.99        5.75     14.17 o 
   1  13   9      121.99      111.06     11.51 o 
   2  13   9       58.19       66.56     10.20 o 
   3  13   9       48.54       48.63      9.45 o 
   4  13   9      105.91       97.44     12.50 o 
   5  13   9        9.91       15.01      8.57 o 
   6  13   9        4.67        6.58     12.52 o 
   7  13   9        2.91       -8.12      8.12 o 
   1  14   9       29.39       23.61      8.54 o 
   2  14   9       12.87       13.50      8.68 o 
   3  14   9        1.66        2.07      7.44 o 
   4  14   9       33.01       29.84     10.31 o 
   5  14   9       17.16       -2.30      9.19 o 
   6  14   9       26.77       23.16     18.54 o 
   7  14   9        9.08        8.44     10.28 o 
   1  15   9       54.03       56.04     10.83 o 
   2  15   9        8.49       18.52      9.88 o 
   3  15   9       48.33       58.32     11.45 o 
   4  15   9       11.58       19.62      9.37 o 
   5  15   9       48.08       57.08     12.59 o 
   6  15   9        1.58       -1.61      9.35 o 
   1  16   9       30.39       32.41     24.51 o 
   2  16   9       11.42       -8.05      8.05 o 
   3  16   9        0.42       -2.99      8.21 o 
   4  16   9       22.10       20.91     11.08 o 
   5  16   9       70.37       63.90     13.63 o 
   1  17   9       15.88        5.28      9.29 o 
   2  17   9       22.84       28.76     12.46 o 
   3  17   9       44.37       61.45     13.05 o 
   4  17   9       41.60       56.90     13.73 o 
   1  18   9        0.23       -1.84      8.95 o 
   2  18   9        8.45       18.28     16.63 o 
   0   0  10     4386.90     4742.57    108.36 o 
   2   0  10      460.95      467.79     13.13 o 
   4   0  10      461.29      451.93      9.43 o 
   6   0  10      519.46      512.67     14.06 o 
   8   0  10        9.00        7.43      7.00 o 
  10   0  10       22.60       22.92     10.20 o 
   0   1  10     5111.91     4594.68     75.29 o 
   1   1  10     2344.04     2398.98     26.96 o 
   2   1  10     1054.71     1219.86     17.66 o 
   3   1  10      778.39      801.59      8.78 o 
   4   1  10      218.91      236.12      4.77 o 
   5   1  10       36.71       32.54      3.54 o 
   6   1  10       88.23       77.53      4.48 o 
   7   1  10       90.71       88.48      6.71 o 
   8   1  10       24.23       13.88      5.15 o 
   9   1  10       57.67       63.88     13.54 o 
  10   1  10       24.60       34.06      7.62 o 
  11   1  10       18.99       22.86      9.59 o 
   0   2  10     5497.05     5481.21     62.38 o 
   1   2  10     2056.89     2329.65     23.87 o 
   2   2  10      903.46      945.88     13.31 o 
   3   2  10      257.68      273.55      4.36 o 
   4   2  10      223.97      248.57      5.48 o 
   5   2  10      129.88      126.79      4.63 o 
   6   2  10       66.76       73.58      4.41 o 
   7   2  10       65.22       57.56      5.95 o 
   8   2  10       24.11       23.85      5.55 o 
   9   2  10       12.08       11.95      5.69 o 
  10   2  10       56.25       53.23      8.35 o 
  11   2  10       31.89       31.77     14.91 o 
   0   3  10     2191.08     2400.86     29.47 o 
   1   3  10      386.76      411.64      5.04 o 
   2   3  10      337.40      427.39      6.40 o 
   3   3  10      241.90      234.98      5.53 o 
   4   3  10      589.41      543.31      7.84 o 
   5   3  10       43.14       40.47      3.14 o 
   6   3  10       52.51       49.02      5.21 o 
   7   3  10      136.46      140.19      7.94 o 
   8   3  10      120.60      133.21      9.66 o 
   9   3  10       19.48       24.71      6.17 o 
  10   3  10       15.11       10.34      6.98 o 
   0   4  10     1037.74     1237.78     17.46 o 
   1   4  10       57.19       67.62      3.29 o 
   2   4  10       77.04       80.41      3.04 o 
   3   4  10      718.73      720.98      9.69 o 
   4   4  10       53.60       52.63      3.18 o 
   5   4  10        0.83        2.49      2.31 o 
   6   4  10      103.10      100.99      7.21 o 
   7   4  10      242.84      239.29      9.87 o 
   8   4  10       40.93       37.82      6.21 o 
   9   4  10       56.28       48.12      7.31 o 
  10   4  10        1.40       -4.16      5.98 o 
   0   5  10      645.77      681.41     11.64 o 
   1   5  10      292.51      292.05      5.43 o 
   2   5  10      205.84      217.87      4.81 o 
   3   5  10      183.03      189.40      4.97 o 
   4   5  10      188.42      190.63      5.44 o 
   5   5  10       63.75       63.65      5.11 o 
   6   5  10      597.59      590.51     12.96 o 
   7   5  10       25.86       22.99      5.19 o 
   8   5  10        6.91       14.71      5.61 o 
   9   5  10       24.71       18.05      8.72 o 
  10   5  10        6.84       12.07      6.88 o 
   0   6  10      601.74      588.45     16.58 o 
   1   6  10     1841.56     1813.37     17.55 o 
   2   6  10      100.87      116.08      4.30 o 
   3   6  10     1181.16     1159.64     14.25 o 
   4   6  10      239.77      237.64      7.25 o 
   5   6  10      216.28      233.21     10.40 o 
   6   6  10       70.14       73.50      8.41 o 
   7   6  10       52.97       44.39      5.58 o 
   8   6  10       12.55       11.81      5.04 o 
   9   6  10       20.62       17.45      6.55 o 
  10   6  10        1.41       -6.15      6.15 o 
   0   7  10      260.85      281.54      7.85 o 
   1   7  10      109.44      109.00      4.81 o 
   2   7  10       43.60       55.88      3.48 o 
   3   7  10       79.49       94.34      4.48 o 
   4   7  10      285.32      229.94     10.43 o 
   5   7  10      108.16       98.00      7.54 o 
   6   7  10       87.32       87.74      7.99 o 
   7   7  10       24.06       22.47      5.42 o 
   8   7  10       23.02       22.03      5.96 o 
   9   7  10       13.53        8.89      9.37 o 
  10   7  10        4.39        7.17      6.45 o 
   0   8  10      852.80      822.30     14.39 o 
   1   8  10      136.04      152.78      5.10 o 
   2   8  10      322.33      276.80      7.06 o 
   3   8  10       47.79       50.48      5.62 o 
   4   8  10      199.32      204.68      8.33 o 
   5   8  10       68.51       61.49      6.83 o 
   6   8  10      163.70      168.57     14.80 o 
   7   8  10       21.22       16.07     12.29 o 
   8   8  10       25.49       26.81      6.52 o 
   9   8  10        9.48       21.42      6.87 o 
   0   9  10      119.63      127.84      5.80 o 
   1   9  10     1489.68     1401.68     18.07 o 
   2   9  10      229.02      229.75      7.19 o 
   3   9  10      246.44      230.66      8.52 o 
   4   9  10      132.68      129.58      7.20 o 
   5   9  10      128.96      117.15      7.38 o 
   6   9  10       50.97       55.04      9.73 o 
   7   9  10        4.80        3.15      5.73 o 
   8   9  10        9.71        4.00      5.58 o 
   9   9  10        4.08        0.35      6.09 o 
   0  10  10     2590.36     2459.49     45.87 o 
   1  10  10      172.98      150.15      6.55 o 
   2  10  10      112.28      119.57      6.53 o 
   3  10  10      182.18      193.72      9.85 o 
   4  10  10      413.17      418.49     12.21 o 
   5  10  10       33.07       33.28      5.57 o 
   6  10  10      204.57      212.86     11.92 o 
   7  10  10       12.93       24.20      7.24 o 
   8  10  10       11.25        9.42      7.01 o 
   9  10  10        0.54        4.49      6.50 o 
   0  11  10       38.01       20.43      8.88 o 
   1  11  10       45.18       45.21      4.32 o 
   2  11  10      151.71      133.22      6.70 o 
   3  11  10        3.21        4.62      3.81 o 
   4  11  10      137.73      131.50      7.61 o 
   5  11  10      182.66      191.65      9.26 o 
   6  11  10        0.42        3.25      4.81 o 
   7  11  10       45.11       45.71      8.35 o 
   8  11  10        3.01        4.07      7.02 o 
   0  12  10       94.58       76.38     13.32 o 
   1  12  10       43.66       60.65     11.08 o 
   2  12  10      233.37      280.07     11.72 o 
   3  12  10      100.66      112.51     12.06 o 
   4  12  10        7.90       11.97      4.62 o 
   5  12  10        2.76        0.11      4.81 o 
   6  12  10       43.09       44.76      7.96 o 
   7  12  10       27.07       25.53      8.58 o 
   8  12  10       20.37       24.05     10.99 o 
   0  13  10      247.26      241.67     21.45 o 
   1  13  10       46.98       34.86      8.71 o 
   2  13  10       54.86       62.80     14.85 o 
   3  13  10       25.75       27.93      8.58 o 
   4  13  10       13.78        8.15     11.06 o 
   5  13  10       14.16        8.50      8.55 o 
   6  13  10       20.81       29.31     10.66 o 
   7  13  10        2.88        5.20      9.48 o 
   0  14  10       44.65       54.18     14.03 o 
   1  14  10       72.27       95.04     11.60 o 
   2  14  10        2.98       -2.91      9.48 o 
   3  14  10       88.51       80.74     17.90 o 
   4  14  10        3.14        5.31      8.40 o 
   5  14  10        7.29       17.05      9.20 o 
   6  14  10       39.12       42.70     12.17 o 
   7  14  10       35.92       52.93     13.08 o 
   0  15  10        5.67       12.75     11.72 o 
   1  15  10       42.72       39.47     10.16 o 
   2  15  10       41.53       62.13     11.46 o 
   3  15  10        0.14       -7.02      7.04 o 
   4  15  10       36.42       38.03     14.79 o 
   5  15  10        7.35       12.95      9.67 o 
   6  15  10        1.96        0.45     16.79 o 
   0  16  10       10.71       23.63     13.68 o 
   1  16  10        4.22        1.21      8.35 o 
   2  16  10       12.12       15.25     15.01 o 
   3  16  10        4.21        1.54      8.12 o 
   4  16  10        1.82        6.18      9.62 o 
   5  16  10        0.22       -0.30      9.71 o 
   0  17  10       15.17       18.74     14.52 o 
   1  17  10       28.29       39.94     11.27 o 
   2  17  10        0.21        4.35      9.23 o 
   3  17  10       10.99        9.32     20.27 o 
   0  18  10       12.63       14.70     14.65 o 
   1  18  10       17.28       29.98     11.49 o 
   2   0  11      578.07      585.47     12.79 o 
   4   0  11      863.37      848.55     14.06 o 
   6   0  11      209.35      181.87     11.68 o 
   8   0  11       69.60       81.70     11.64 o 
  10   0  11       21.66       18.88      9.60 o 
   1   1  11      325.25      352.32      7.01 o 
   2   1  11      216.49      221.91      5.69 o 
   3   1  11      367.14      382.29      5.10 o 
   4   1  11       67.76       73.51      3.12 o 
   5   1  11       79.26       68.93      3.48 o 
   6   1  11       36.81       29.85      3.44 o 
   7   1  11       58.20       52.82      5.71 o 
   8   1  11        3.19       -0.17      4.46 o 
   9   1  11        7.12        6.23      5.63 o 
  10   1  11       28.39       27.15      8.35 o 
   1   2  11       13.66       20.11      2.02 o 
   2   2  11     1129.22     1032.12     18.88 o 
   3   2  11       89.10       80.89      2.58 o 
   4   2  11      614.62      590.46      7.98 o 
   5   2  11      281.55      288.52      6.37 o 
   6   2  11        6.39        5.25      3.15 o 
   7   2  11       98.62      109.96      7.17 o 
   8   2  11      117.26      129.82      8.40 o 
   9   2  11       90.78       96.86      9.54 o 
  10   2  11        3.25       -5.93      5.93 o 
   1   3  11        9.76        7.63      1.19 o 
   2   3  11      461.21      476.79      6.34 o 
   3   3  11     1693.92     1632.33     14.97 o 
   4   3  11      429.64      445.69      6.70 o 
   5   3  11      213.55      209.41      6.74 o 
   6   3  11       68.85       62.36      4.98 o 
   7   3  11        5.81       19.15      4.77 o 
   8   3  11        0.03        0.09      7.39 o 
   9   3  11       15.24        9.23      5.96 o 
  10   3  11        7.98       11.48      6.76 o 
   1   4  11      681.94      658.18      7.40 o 
   2   4  11      352.08      375.77      6.36 o 
   3   4  11     1286.43     1208.40     13.86 o 
   4   4  11       25.51       18.89      2.42 o 
   5   4  11       70.97       72.68      3.87 o 
   6   4  11      104.85       90.98      6.65 o 
   7   4  11       89.39       76.13      6.02 o 
   8   4  11       14.45        2.54      5.72 o 
   9   4  11        7.21       13.00      5.86 o 
  10   4  11       19.64       25.38      7.08 o 
   1   5  11      329.56      342.23      5.64 o 
   2   5  11     1165.25     1202.62     14.59 o 
   3   5  11       83.49       90.51      3.67 o 
   4   5  11      601.26      566.37      9.30 o 
   5   5  11      143.37      134.86      5.92 o 
   6   5  11      177.02      183.03      7.66 o 
   7   5  11        6.55        5.94      4.13 o 
   8   5  11      131.20      132.42      8.00 o 
   9   5  11       19.03       18.35      5.48 o 
  10   5  11        1.27       -4.13      5.37 o 
   1   6  11       26.48       29.47      2.42 o 
   2   6  11      423.78      442.86      8.09 o 
   3   6  11     1836.36     1790.31     19.60 o 
   4   6  11      295.76      273.75      7.62 o 
   5   6  11      119.01      125.27      8.01 o 
   6   6  11       83.75       86.90      7.41 o 
   7   6  11      221.45      237.97     10.38 o 
   8   6  11       27.14       32.54      5.64 o 
   9   6  11       70.73       75.17      7.64 o 
  10   6  11        2.79       -1.50      5.34 o 
   1   7  11      226.23      249.15      5.59 o 
   2   7  11      191.00      183.19      5.18 o 
   3   7  11       94.53       90.49      4.12 o 
   4   7  11       43.40       54.57      4.48 o 
   5   7  11      157.21      160.76      7.93 o 
   6   7  11       35.36       36.85      6.54 o 
   7   7  11       14.91       14.71      5.27 o 
   8   7  11       66.31       67.44     13.28 o 
   9   7  11       39.43       46.28      7.83 o 
  10   7  11       22.83       31.83      7.50 o 
   1   8  11      505.46      480.51      9.87 o 
   2   8  11      239.77      239.80      6.74 o 
   3   8  11      243.25      235.29      7.43 o 
   4   8  11      164.04      161.99     10.68 o 
   5   8  11       26.16       27.51      5.02 o 
   6   8  11       18.12       16.34      5.92 o 
   7   8  11       26.69       20.87      6.58 o 
   8   8  11       24.89       26.71      6.64 o 
   9   8  11        0.57       -4.03      5.67 o 
   1   9  11      223.15      238.42      8.09 o 
   2   9  11       88.53       90.58      5.63 o 
   3   9  11      248.36      246.27      8.91 o 
   4   9  11      137.36      128.27      7.39 o 
   5   9  11       89.53       98.42      7.06 o 
   6   9  11       15.08        9.07      4.85 o 
   7   9  11      133.62      139.56     10.94 o 
   8   9  11       36.53       35.70      7.13 o 
   9   9  11        4.25        7.93      6.44 o 
   1  10  11       93.08       91.16      5.55 o 
   2  10  11       72.69       67.07      5.30 o 
   3  10  11      115.53      118.49      6.68 o 
   4  10  11      289.41      282.21     18.18 o 
   5  10  11        3.24       -3.86      3.86 o 
   6  10  11       96.25       91.11      7.73 o 
   7  10  11        5.21       -5.68      5.68 o 
   8  10  11       30.30       37.77      8.59 o 
   9  10  11       14.40       11.27      6.69 o 
   1  11  11      125.92      108.51      6.62 o 
   2  11  11       11.59       17.16      4.07 o 
   3  11  11        3.53       -0.58      3.70 o 
   4  11  11      130.99      136.90      7.81 o 
   5  11  11       21.17       19.07      5.39 o 
   6  11  11       15.38       17.23     10.81 o 
   7  11  11        9.32        9.56      5.70 o 
   8  11  11       16.29       15.80      6.67 o 
   1  12  11      100.01      100.23      7.94 o 
   2  12  11       34.82       47.32      6.55 o 
   3  12  11      122.27      122.90      8.97 o 
   4  12  11       39.12       32.77      6.59 o 
   5  12  11      137.31      122.84      8.20 o 
   6  12  11        5.09       -0.13      9.20 o 
   7  12  11        3.32        3.59      7.03 o 
   8  12  11       12.05        7.57      7.10 o 
   1  13  11       87.16       90.45     10.81 o 
   2  13  11       28.28       24.55      8.24 o 
   3  13  11       78.00       78.76     10.95 o 
   4  13  11      219.40      241.65     16.42 o 
   5  13  11        5.25       18.72      8.20 o 
   6  13  11       32.86       34.13     18.98 o 
   7  13  11        3.51        0.69     12.37 o 
   1  14  11       24.82       26.54      8.56 o 
   2  14  11        1.82       -6.55      6.55 o 
   3  14  11       95.25       96.54     12.28 o 
   4  14  11       11.10       15.36      9.10 o 
   5  14  11      141.93      132.76     21.32 o 
   6  14  11        5.01       13.30      9.96 o 
   1  15  11        3.53       -1.15      7.17 o 
   2  15  11       15.70       20.12     10.97 o 
   3  15  11       15.45        8.41      8.75 o 
   4  15  11       55.51       48.92     11.49 o 
   5  15  11        3.35        6.18      9.06 o 
   6  15  11       12.24        9.42     10.90 o 
   1  16  11       26.41        6.13      8.79 o 
   2  16  11       22.48       14.91     18.63 o 
   3  16  11       90.57       86.48     15.97 o 
   4  16  11        8.40       -3.21      8.96 o 
   5  16  11        0.53       15.30     10.25 o 
   1  17  11        7.44        2.65      8.89 o 
   2  17  11       18.34       19.87     10.24 o 
   3  17  11       13.71        0.21      9.20 o 
   0   0  12     5692.35     5288.81    123.28 o 
   2   0  12     2638.19     2567.10     38.26 o 
   4   0  12      775.06      720.32     12.39 o 
   6   0  12      143.55      152.45      7.25 o 
   8   0  12      101.17      117.72     19.01 o 
  10   0  12       76.46       86.44     12.88 o 
   0   1  12     1702.54     1656.37     33.40 o 
   1   1  12      471.70      496.93      8.72 o 
   2   1  12      330.97      299.05      6.32 o 
   3   1  12      608.18      601.43     12.32 o 
   4   1  12       64.41       61.09      2.63 o 
   5   1  12      470.42      444.87      7.41 o 
   6   1  12      233.14      210.40      6.14 o 
   7   1  12       14.57       10.68      4.45 o 
   8   1  12       95.74      103.18      7.80 o 
   9   1  12        4.00       17.51      5.92 o 
  10   1  12        6.98        6.47      7.15 o 
   0   2  12     3471.00     3485.73     60.62 o 
   1   2  12      864.20      868.46     12.89 o 
   2   2  12      312.31      291.32      7.08 o 
   3   2  12       46.56       43.30      2.40 o 
   4   2  12     1086.43     1009.70     11.35 o 
   5   2  12      396.59      386.01      6.98 o 
   6   2  12      215.61      202.97      7.63 o 
   7   2  12      289.08      291.38      9.65 o 
   8   2  12        6.06        3.78      4.71 o 
   9   2  12      105.60      106.89      8.73 o 
  10   2  12       45.37       46.42      8.11 o 
   0   3  12     2633.25     2422.22     30.18 o 
   1   3  12      133.55      128.61      3.59 o 
   2   3  12      373.40      352.31      6.87 o 
   3   3  12       29.29       24.77      2.64 o 
   4   3  12      151.46      140.17      4.03 o 
   5   3  12      409.72      389.85      7.18 o 
   6   3  12      290.58      296.78      8.94 o 
   7   3  12      128.37      131.75      7.07 o 
   8   3  12       60.01       49.86      6.40 o 
   9   3  12        4.11        3.85      5.96 o 
  10   3  12       13.89        9.60      6.69 o 
   0   4  12       72.60       82.88      3.86 o 
   1   4  12      420.09      399.67      5.35 o 
   2   4  12      391.94      387.52      6.00 o 
   3   4  12      460.46      446.00      7.15 o 
   4   4  12       58.64       59.33      3.08 o 
   5   4  12      736.49      719.74     10.29 o 
   6   4  12      110.67       90.81      5.65 o 
   7   4  12      219.42      213.86      8.71 o 
   8   4  12        1.57       -4.75      4.75 o 
   9   4  12        2.87       -0.99      4.85 o 
  10   4  12       10.58        6.93      6.07 o 
   0   5  12     1221.12     1214.54     18.17 o 
   1   5  12      948.89      919.45      9.84 o 
   2   5  12     1447.97     1422.89     16.65 o 
   3   5  12      223.72      226.60      5.43 o 
   4   5  12      548.27      544.30      9.69 o 
   5   5  12       69.32       68.93      4.31 o 
   6   5  12      117.43      138.88      8.00 o 
   7   5  12       91.53       98.26      8.44 o 
   8   5  12        0.96        7.43      4.59 o 
   9   5  12        9.93       10.61      5.26 o 
  10   5  12       10.39       19.92      7.41 o 
   0   6  12      489.98      456.30      9.82 o 
   1   6  12      560.22      528.23     11.80 o 
   2   6  12      233.17      197.29      5.07 o 
   3   6  12      162.12      175.96      5.22 o 
   4   6  12       17.82       20.30      3.17 o 
   5   6  12      257.95      225.59      9.14 o 
   6   6  12       87.54       88.97      6.01 o 
   7   6  12      131.34      138.68      8.39 o 
   8   6  12        7.11        4.77      4.73 o 
   9   6  12        6.63        9.77      5.42 o 
  10   6  12        7.02       11.09      6.04 o 
   0   7  12      711.69      632.51     25.66 o 
   1   7  12      297.65      319.60      6.50 o 
   2   7  12      171.25      149.28      5.14 o 
   3   7  12       18.65       27.27      3.22 o 
   4   7  12       49.71       35.66      4.17 o 
   5   7  12      283.47      291.02     11.56 o 
   6   7  12       52.97       51.97      6.12 o 
   7   7  12       41.47       64.57      6.94 o 
   8   7  12       11.46        2.75      5.27 o 
   9   7  12        5.68        9.90      6.20 o 
   0   8  12      522.01      521.17     17.52 o 
   1   8  12      329.85      313.11      7.18 o 
   2   8  12     2012.27     1998.90     26.95 o 
   3   8  12      123.92      113.90      5.55 o 
   4   8  12       97.59       96.42      6.48 o 
   5   8  12        8.45       10.94      4.22 o 
   6   8  12       78.47       84.50     10.61 o 
   7   8  12        2.37        1.57      4.75 o 
   8   8  12       18.43       19.67      6.14 o 
   9   8  12       12.31       23.92      7.09 o 
   0   9  12      736.53      730.86     16.23 o 
   1   9  12      541.08      530.80     12.06 o 
   2   9  12      218.21      216.95      8.13 o 
   3   9  12       79.40       82.98      6.06 o 
   4   9  12      147.45      144.30      7.66 o 
   5   9  12      102.46      117.59      7.59 o 
   6   9  12       61.39       58.50      6.75 o 
   7   9  12       59.95       76.57      8.40 o 
   8   9  12        0.64        0.48      5.67 o 
   9   9  12        3.13        1.97      6.03 o 
   0  10  12      244.91      211.02      8.90 o 
   1  10  12       78.62       67.17      5.21 o 
   2  10  12      170.87      172.15      7.59 o 
   3  10  12       86.14       65.29      6.17 o 
   4  10  12        7.91       11.02      6.53 o 
   5  10  12      138.81      145.52      8.43 o 
   6  10  12      102.14      113.51      8.36 o 
   7  10  12       26.11       29.38      6.52 o 
   8  10  12        5.31        6.21      5.35 o 
   0  11  12      249.34      267.43     20.21 o 
   1  11  12       21.05       21.15      7.80 o 
   2  11  12       59.14       67.94      5.81 o 
   3  11  12       64.38       60.78      5.91 o 
   4  11  12       18.73       14.86      4.70 o 
   5  11  12       48.63       57.79      6.49 o 
   6  11  12       35.03       34.02      6.29 o 
   7  11  12        2.85        3.37      5.53 o 
   8  11  12        7.11       -7.72      7.82 o 
   0  12  12      248.22      213.25     19.18 o 
   1  12  12       28.97       24.65      5.86 o 
   2  12  12       14.62       19.66      5.82 o 
   3  12  12       30.95       41.93      8.95 o 
   4  12  12       18.86       13.11      5.94 o 
   5  12  12       48.98       74.95      8.83 o 
   6  12  12       46.22       54.28      8.52 o 
   7  12  12       27.15       17.36     14.31 o 
   0  13  12       39.74       35.88     11.90 o 
   1  13  12       15.17       18.03      7.46 o 
   2  13  12        4.96        5.48      7.24 o 
   3  13  12       78.83       88.21     13.48 o 
   4  13  12        3.31        9.44     12.59 o 
   5  13  12       21.18       25.61     22.74 o 
   6  13  12       79.46       83.71     15.90 o 
   7  13  12       20.33       25.43     10.89 o 
   0  14  12        8.60       12.88     10.75 o 
   1  14  12       24.42       16.75      7.88 o 
   2  14  12       40.96       46.76     10.86 o 
   3  14  12        4.82       16.90      8.65 o 
   4  14  12       21.35       25.46      9.44 o 
   5  14  12       29.35       30.77     19.70 o 
   6  14  12       17.11       23.08     10.47 o 
   0  15  12       59.52       48.94     14.48 o 
   1  15  12        4.15       11.86      8.10 o 
   2  15  12       33.40       28.92      9.68 o 
   3  15  12       10.04       16.92     17.43 o 
   4  15  12        0.99       -2.55      9.02 o 
   5  15  12       27.16       34.14     11.48 o 
   0  16  12       69.89       65.10     17.14 o 
   1  16  12        9.72        6.89      8.99 o 
   2  16  12        1.15       -8.05      8.05 o 
   3  16  12        8.36       12.66      9.73 o 
   4  16  12       20.25       14.71     10.72 o 
   0  17  12        8.92        4.22     12.35 o 
   1  17  12       45.62       34.13     11.65 o 
   2  17  12       28.36       20.07     10.45 o 
   3  17  12        8.93       17.66     10.78 o 
   2   0  13     2947.08     2980.85     43.50 o 
   4   0  13     1354.56     1212.74     17.53 o 
   6   0  13      194.90      200.59      8.01 o 
   8   0  13      102.41      121.07     11.69 o 
  10   0  13       38.55       42.03     10.97 o 
   1   1  13     1309.18     1277.71     17.12 o 
   2   1  13      965.67      947.73     12.96 o 
   3   1  13     1269.89     1206.66     19.34 o 
   4   1  13       57.77       61.36      2.51 o 
   5   1  13      477.38      445.11      7.30 o 
   6   1  13      128.36      115.54      4.46 o 
   7   1  13       58.93       65.21      5.83 o 
   8   1  13      145.82      154.17      8.04 o 
   9   1  13      184.35      180.63     10.15 o 
  10   1  13        5.49       -3.15      5.95 o 
   1   2  13       42.94       36.55      3.13 o 
   2   2  13      375.43      371.42      8.39 o 
   3   2  13      138.94      133.70      6.12 o 
   4   2  13      239.20      260.55      4.88 o 
   5   2  13      408.39      427.96      7.30 o 
   6   2  13       43.51       42.94      4.13 o 
   7   2  13       65.51       68.31      6.60 o 
   8   2  13       46.95       43.35      6.09 o 
   9   2  13       45.12       38.66      6.27 o 
  10   2  13       20.92       22.66      6.34 o 
   1   3  13       95.28      100.95      3.80 o 
   2   3  13     1080.29     1018.91     14.94 o 
   3   3  13      161.50      147.37      3.75 o 
   4   3  13      203.89      191.64      7.24 o 
   5   3  13      273.55      266.17      6.81 o 
   6   3  13      147.36      144.42      6.10 o 
   7   3  13        4.16        8.66      3.84 o 
   8   3  13       19.80       26.34      5.14 o 
   9   3  13       51.94       60.13      6.81 o 
  10   3  13       15.19       27.19      6.44 o 
   1   4  13      333.06      313.30      4.58 o 
   2   4  13      139.75      131.23      3.36 o 
   3   4  13     1220.37     1169.45     14.28 o 
   4   4  13       91.76       89.92      3.48 o 
   5   4  13      107.52      116.33      4.31 o 
   6   4  13       86.84       70.12      4.93 o 
   7   4  13       42.85       42.17      5.20 o 
   8   4  13        2.92        2.77      4.31 o 
   9   4  13       78.02       86.43      7.72 o 
  10   4  13        4.02       12.90      5.83 o 
   1   5  13        1.15        2.32      1.53 o 
   2   5  13      495.35      462.55      7.17 o 
   3   5  13      561.80      532.61      8.72 o 
   4   5  13      201.34      206.24      7.97 o 
   5   5  13       31.61       21.80      3.38 o 
   6   5  13       20.22       26.22      4.10 o 
   7   5  13       46.65       45.04      5.02 o 
   8   5  13       19.82       18.58      5.06 o 
   9   5  13        9.49       12.59      5.62 o 
  10   5  13        7.98       22.61      6.62 o 
   1   6  13      379.61      397.92      6.17 o 
   2   6  13      243.78      278.00      6.32 o 
   3   6  13      451.54      437.85      9.00 o 
   4   6  13      201.65      199.95      6.26 o 
   5   6  13      108.86       89.49      6.42 o 
   6   6  13      114.72      109.72      6.61 o 
   7   6  13       39.85       48.82      5.64 o 
   8   6  13       15.68       15.91      8.09 o 
   9   6  13       25.53       18.83      7.58 o 
   1   7  13        5.60        6.96      2.32 o 
   2   7  13       44.43       45.01      3.19 o 
   3   7  13      271.36      289.72      7.26 o 
   4   7  13      191.94      184.23     14.86 o 
   5   7  13        4.11        2.49      3.94 o 
   6   7  13        8.89        5.44      4.46 o 
   7   7  13       14.52       18.95      4.94 o 
   8   7  13       67.57       75.49      8.53 o 
   9   7  13       14.72       21.68      6.68 o 
   1   8  13      467.93      422.28      8.51 o 
   2   8  13      355.46      354.36      8.85 o 
   3   8  13       66.36       57.69      5.27 o 
   4   8  13      110.00      101.11      6.69 o 
   5   8  13       29.76       32.38      5.22 o 
   6   8  13        8.77        3.85      4.60 o 
   7   8  13       20.66       18.04      4.85 o 
   8   8  13       57.97       65.65      7.04 o 
   9   8  13        2.76        4.90      5.36 o 
   1   9  13      160.34      151.12      6.92 o 
   2   9  13       35.69       33.70      4.55 o 
   3   9  13      461.32      413.37     11.57 o 
   4   9  13      133.81      137.87      7.60 o 
   5   9  13       59.25       53.46      6.10 o 
   6   9  13        5.63        9.38      4.87 o 
   7   9  13       30.64       18.71      5.88 o 
   8   9  13        5.51        8.06      6.08 o 
   9   9  13       37.20       50.12      7.26 o 
   1  10  13       95.90       94.39      7.49 o 
   2  10  13      514.54      523.38     12.80 o 
   3  10  13       28.89       28.37      4.92 o 
   4  10  13       16.93       17.11      5.55 o 
   5  10  13        3.91        5.43      4.51 o 
   6  10  13        8.35        6.13      5.30 o 
   7  10  13        5.91        8.66      5.54 o 
   8  10  13       26.85       22.61      6.05 o 
   1  11  13       30.31       32.39      4.71 o 
   2  11  13      122.15      126.51      7.26 o 
   3  11  13       87.95       88.51      6.57 o 
   4  11  13        6.91        2.70      4.59 o 
   5  11  13       14.86       28.73      5.83 o 
   6  11  13        4.44        3.09      5.33 o 
   7  11  13       26.81       31.88      7.17 o 
   8  11  13        6.20        4.79      5.40 o 
   1  12  13       61.64       62.68      7.06 o 
   2  12  13      247.91      253.68     11.94 o 
   3  12  13       23.23       17.05      6.02 o 
   4  12  13       13.76        4.60      5.87 o 
   5  12  13       10.50       17.07      6.80 o 
   6  12  13        4.17       23.49      9.30 o 
   7  12  13        5.29       13.13     22.52 o 
   1  13  13       54.05       60.94     17.05 o 
   2  13  13      100.16       97.47     15.52 o 
   3  13  13       73.81       64.58     10.52 o 
   4  13  13       59.47       80.84     11.42 o 
   5  13  13       20.31       34.13      9.97 o 
   6  13  13       16.47       22.48     10.14 o 
   7  13  13        8.10       19.86      9.38 o 
   1  14  13       45.40       48.05      9.90 o 
   2  14  13        1.96       -6.45      6.45 o 
   3  14  13       35.61       15.29     17.45 o 
   4  14  13        6.45       13.73      8.71 o 
   5  14  13       20.27       23.44     17.65 o 
   6  14  13        4.18       30.43     13.30 o 
   1  15  13       40.58       44.72     10.60 o 
   2  15  13       75.46       80.24     14.14 o 
   3  15  13        5.82       -6.03      8.22 o 
   4  15  13        6.64        8.77      8.91 o 
   5  15  13        0.73        4.75      9.25 o 
   1  16  13       11.64        7.78      9.28 o 
   2  16  13       16.31       14.86      9.59 o 
   3  16  13       11.37       -8.35      8.35 o 
   4  16  13       23.88       31.67     20.10 o 
   1  17  13       10.46       14.77      9.33 o 
   2  17  13       12.36       -5.92      8.69 o 
   0   0  14     2633.57     3018.79     78.60 o 
   2   0  14      108.94      122.13      6.62 o 
   4   0  14     1027.52      956.59     25.58 o 
   6   0  14      512.70      489.31     11.85 o 
   8   0  14       34.86       48.39      8.13 o 
  10   0  14       52.97       68.88     10.31 o 
   0   1  14      814.72      668.37     41.19 o 
   1   1  14      919.27      891.30     19.33 o 
   2   1  14      444.55      445.93      9.39 o 
   3   1  14      146.95      152.11     10.61 o 
   4   1  14      798.15      829.83     16.46 o 
   5   1  14      315.77      311.24      5.82 o 
   6   1  14      140.12      119.81      4.46 o 
   7   1  14      109.58      106.57      5.85 o 
   8   1  14        4.59        4.82      3.78 o 
   9   1  14       61.85       65.48      6.24 o 
  10   1  14        2.38        3.95      7.28 o 
   0   2  14      262.09      249.16     18.25 o 
   1   2  14      269.68      232.95      6.01 o 
   2   2  14      326.69      300.30      7.71 o 
   3   2  14       18.97       15.67      3.45 o 
   4   2  14      110.20      122.17      4.20 o 
   5   2  14      436.71      447.94      7.18 o 
   6   2  14      176.84      184.75      6.06 o 
   7   2  14       70.43       67.97      5.24 o 
   8   2  14       18.39       22.25      4.56 o 
   9   2  14       11.54       15.17      4.92 o 
  10   2  14        8.05       10.74      5.32 o 
   0   3  14      383.94      376.89     13.86 o 
   1   3  14      154.16      153.32      5.69 o 
   2   3  14       37.61       50.33      3.88 o 
   3   3  14       88.75       89.16      9.65 o 
   4   3  14        4.99        2.94      1.71 o 
   5   3  14       74.10       68.75      3.32 o 
   6   3  14      249.30      260.03      7.84 o 
   7   3  14       54.00       54.06      5.00 o 
   8   3  14       42.39       44.73      5.28 o 
   9   3  14       12.70       12.68      4.95 o 
  10   3  14       16.02       13.66      5.48 o 
   0   4  14     1323.87     1347.87     19.14 o 
   1   4  14      595.59      576.88      8.31 o 
   2   4  14       41.62       51.27      3.02 o 
   3   4  14       39.87       48.13      3.83 o 
   4   4  14      145.16      157.42      4.43 o 
   5   4  14       66.66       70.57      3.52 o 
   6   4  14       63.83       55.19      5.67 o 
   7   4  14       25.85       31.66      5.21 o 
   8   4  14       12.65       13.38      4.45 o 
   9   4  14        4.70       -3.98      4.67 o 
  10   4  14       16.86       21.96      5.90 o 
   0   5  14     1118.22     1120.64     17.26 o 
   1   5  14      347.31      337.93      5.28 o 
   2   5  14      829.45      763.06      9.76 o 
   3   5  14      214.86      224.27      7.14 o 
   4   5  14      536.99      542.50      9.47 o 
   5   5  14       71.18       71.86      6.08 o 
   6   5  14      414.86      405.27     10.63 o 
   7   5  14       12.97       10.13      3.89 o 
   8   5  14       95.54      106.55      6.86 o 
   9   5  14       11.69       18.06      5.27 o 
  10   5  14       21.68       34.21     10.44 o 
   0   6  14      210.32      213.17      7.11 o 
   1   6  14      749.65      757.10      9.11 o 
   2   6  14       52.07       45.06      3.69 o 
   3   6  14       10.15       16.21      2.80 o 
   4   6  14      251.22      224.96      6.53 o 
   5   6  14      329.16      304.10     12.32 o 
   6   6  14       35.51       51.78      5.21 o 
   7   6  14       59.93       60.98      5.92 o 
   8   6  14        5.98       12.06      5.40 o 
   9   6  14        1.08        7.20      5.21 o 
   0   7  14     2672.45     2692.44     35.66 o 
   1   7  14       30.67       26.50      2.51 o 
   2   7  14      260.00      275.58      6.78 o 
   3   7  14      660.56      610.16     10.58 o 
   4   7  14      139.76      121.06      6.92 o 
   5   7  14       47.81       50.05      5.71 o 
   6   7  14      110.04      109.46      6.75 o 
   7   7  14        4.84        2.19      4.15 o 
   8   7  14        2.52        6.96      4.90 o 
   9   7  14        1.96        6.69      5.30 o 
   0   8  14      280.43      294.81      8.88 o 
   1   8  14      163.60      160.67      5.20 o 
   2   8  14       22.81       24.76      3.70 o 
   3   8  14      115.99      115.55      6.63 o 
   4   8  14      106.29       86.56      6.41 o 
   5   8  14       40.67       31.07      5.83 o 
   6   8  14       76.48       79.23      7.07 o 
   7   8  14       45.01       41.17      5.84 o 
   8   8  14        3.86       -0.24      4.76 o 
   9   8  14        4.58        6.71      7.28 o 
   0   9  14      499.90      516.17     14.10 o 
   1   9  14      515.93      490.88     12.08 o 
   2   9  14       88.93       70.94      5.67 o 
   3   9  14      109.15      118.02      6.90 o 
   4   9  14       26.93       18.51      4.75 o 
   5   9  14      112.39      118.35      7.78 o 
   6   9  14       24.19       22.77      6.96 o 
   7   9  14       20.40       26.22      5.55 o 
   8   9  14        7.59        6.19      5.40 o 
   0  10  14      532.95      556.66     22.67 o 
   1  10  14       76.94       78.70      5.99 o 
   2  10  14      106.80       90.63      8.01 o 
   3  10  14       12.55        9.16      4.21 o 
   4  10  14       52.70       39.58      5.78 o 
   5  10  14        3.25       -4.88      4.88 o 
   6  10  14       67.96       71.93      7.35 o 
   7  10  14        0.53       -1.47      5.33 o 
   8  10  14        6.93        2.22      6.02 o 
   0  11  14       14.83        8.35      9.06 o 
   1  11  14       68.01       60.62      6.04 o 
   2  11  14       81.86       66.25      5.95 o 
   3  11  14       54.61       44.98      5.68 o 
   4  11  14        2.16       -4.15      4.15 o 
   5  11  14       55.06       67.72      7.01 o 
   6  11  14       24.23       38.05      6.82 o 
   7  11  14        5.75        9.63      8.75 o 
   8  11  14       10.99       12.90      7.67 o 
   0  12  14       58.92       58.75     13.46 o 
   1  12  14      219.34      226.41     11.39 o 
   2  12  14       39.17       39.82      6.75 o 
   3  12  14        8.12       13.25      5.76 o 
   4  12  14       14.23       23.39      6.67 o 
   5  12  14       23.46       25.52      7.41 o 
   6  12  14        2.88       -4.85      8.12 o 
   7  12  14       33.19       63.44     12.00 o 
   0  13  14      184.47      186.30     19.32 o 
   1  13  14       36.08       31.63      8.65 o 
   2  13  14       37.15       23.19      8.44 o 
   3  13  14       38.09       37.31      9.21 o 
   4  13  14       85.99       83.60     11.50 o 
   5  13  14        5.85       17.36      9.16 o 
   6  13  14       79.24       86.91     12.97 o 
   0  14  14       35.43        3.06     10.26 o 
   1  14  14       73.08      100.03     11.90 o 
   2  14  14       58.17       37.29      9.58 o 
   3  14  14       12.55       26.79     15.50 o 
   4  14  14        6.57       -4.68     12.03 o 
   5  14  14       36.37       42.54     11.92 o 
   6  14  14        4.28       -8.26      8.26 o 
   0  15  14      276.00      296.61     26.60 o 
   1  15  14        4.11        2.20      8.01 o 
   2  15  14       12.07       23.77      9.55 o 
   3  15  14       10.40       13.96      9.56 o 
   4  15  14        6.25       16.32      9.84 o 
   5  15  14        0.17        3.31      9.12 o 
   0  16  14       27.96       37.48     15.72 o 
   1  16  14       50.09       37.89     11.04 o 
   2  16  14       21.56       28.80     10.66 o 
   3  16  14        3.80       12.00      8.65 o 
   0  17  14        7.59       -8.13     11.50 o 
   1  17  14        9.43       18.43      9.82 o 
   2   0  15      157.72      147.51      7.01 o 
   4   0  15      313.05      353.23     24.25 o 
   6   0  15       86.26       96.26      5.93 o 
   8   0  15      234.03      219.13     12.04 o 
  10   0  15       32.78       43.89      8.86 o 
   1   1  15      566.81      569.03     12.87 o 
   2   1  15      445.73      414.27      9.29 o 
   3   1  15      628.32      586.00     12.61 o 
   4   1  15      641.28      612.77     14.11 o 
   5   1  15      182.03      169.49      4.05 o 
   6   1  15      190.91      191.11      6.73 o 
   7   1  15       91.40       94.19      5.59 o 
   8   1  15       10.56       10.53      4.19 o 
   9   1  15        0.51        6.52      4.50 o 
  10   1  15        7.24        7.02      5.10 o 
   1   2  15       46.47       42.93      3.11 o 
   2   2  15      683.12      666.81     12.16 o 
   3   2  15     1062.20     1116.54     22.64 o 
   4   2  15       65.83       64.79      5.65 o 
   5   2  15       47.62       54.40      2.72 o 
   6   2  15       31.87       29.19      4.26 o 
   7   2  15       24.44       16.24      3.92 o 
   8   2  15        5.72        6.95      4.00 o 
   9   2  15        0.44       -1.79      4.34 o 
  10   2  15        1.03       -4.64      4.64 o 
   1   3  15       73.14       77.37      4.10 o 
   2   3  15      201.89      184.28      6.40 o 
   3   3  15      413.27      402.74     12.55 o 
   4   3  15      231.38      234.94      6.82 o 
   5   3  15       97.33       92.92      3.46 o 
   6   3  15       66.31       53.60      4.79 o 
   7   3  15       70.12       80.89      5.51 o 
   8   3  15       14.15        3.23      4.03 o 
   9   3  15       22.01       22.57      5.29 o 
  10   3  15       13.71       15.02      5.57 o 
   1   4  15      252.39      252.01      6.15 o 
   2   4  15       10.58       14.07      3.14 o 
   3   4  15      669.40      647.21      9.59 o 
   4   4  15       41.91       32.45      3.20 o 
   5   4  15       84.34       82.82      3.70 o 
   6   4  15        3.52        3.67      3.08 o 
   7   4  15       15.56       15.85      3.90 o 
   8   4  15        7.36        8.27      6.10 o 
   9   4  15       23.99       31.85      5.63 o 
   1   5  15      255.24      248.88      6.69 o 
   2   5  15      328.34      338.68      6.44 o 
   3   5  15       10.81       10.54      2.13 o 
   4   5  15      534.12      512.36      8.16 o 
   5   5  15       96.64       96.79      5.32 o 
   6   5  15       67.97       68.76      5.88 o 
   7   5  15       28.31       27.57      4.70 o 
   8   5  15       88.59       86.48      6.46 o 
   9   5  15       13.82       11.88      5.02 o 
   1   6  15      658.46      643.48      8.24 o 
   2   6  15        5.66        4.18      2.13 o 
   3   6  15      831.73      807.68     11.83 o 
   4   6  15      223.52      233.16      6.48 o 
   5   6  15      136.22      127.73      6.55 o 
   6   6  15      131.95      120.29      6.65 o 
   7   6  15      126.00      141.52      7.61 o 
   8   6  15       14.60        7.72      4.76 o 
   9   6  15       28.69       36.11      6.26 o 
   1   7  15      156.29      153.46      4.39 o 
   2   7  15      982.14      947.74     13.40 o 
   3   7  15      281.39      301.57      7.33 o 
   4   7  15      829.59      822.52     16.82 o 
   5   7  15      141.68      131.16      7.50 o 
   6   7  15       20.17       19.93      4.42 o 
   7   7  15       12.98       15.54      4.90 o 
   8   7  15       13.46       12.48      5.05 o 
   9   7  15       14.93       20.35      5.85 o 
   1   8  15       30.15       24.16      3.06 o 
   2   8  15      328.95      306.87      8.29 o 
   3   8  15      274.03      266.46      9.45 o 
   4   8  15      119.35      130.56      7.29 o 
   5   8  15       55.39       53.56      6.11 o 
   6   8  15       74.51       70.70      6.00 o 
   7   8  15        7.85        0.66      4.42 o 
   8   8  15       76.70       88.59      7.63 o 
   9   8  15       14.97       14.19      7.15 o 
   1   9  15      240.73      230.85      7.65 o 
   2   9  15       10.46        1.73      3.72 o 
   3   9  15      164.84      169.24      8.16 o 
   4   9  15       14.76       13.83      4.57 o 
   5   9  15        8.90        6.91      4.68 o 
   6   9  15        0.07        2.51      4.67 o 
   7   9  15       92.59       99.74      7.92 o 
   8   9  15       13.21        9.37      6.58 o 
   1  10  15        4.84        5.61      4.00 o 
   2  10  15      253.57      272.70     13.77 o 
   3  10  15      120.14      136.61      7.91 o 
   4  10  15      106.37      102.06      7.25 o 
   5  10  15        0.84        1.09      4.52 o 
   6  10  15       23.37       25.53      5.97 o 
   7  10  15        3.00        3.37      7.23 o 
   8  10  15        4.48        3.49      5.44 o 
   1  11  15       27.89       31.65      6.16 o 
   2  11  15       33.12       31.99      5.31 o 
   3  11  15       47.93       60.30      6.12 o 
   4  11  15        9.12       11.95      4.83 o 
   5  11  15       38.41       35.81      7.18 o 
   6  11  15        6.53       10.12      5.89 o 
   7  11  15        6.76        7.78      6.12 o 
   1  12  15       16.39       13.95      5.81 o 
   2  12  15       27.69       20.89      6.68 o 
   3  12  15       70.58       95.80      8.73 o 
   4  12  15      102.20      104.02     11.31 o 
   5  12  15       21.08       26.01      7.26 o 
   6  12  15       19.34       30.73      9.64 o 
   7  12  15       11.03       14.95      9.78 o 
   1  13  15       15.67       17.19      7.71 o 
   2  13  15        1.08       -4.44      6.57 o 
   3  13  15        5.21        7.80      8.06 o 
   4  13  15       44.79       61.68     10.69 o 
   5  13  15       35.96       54.44     11.20 o 
   6  13  15       10.24       14.18      9.36 o 
   1  14  15        4.36       -2.05      7.23 o 
   2  14  15       21.31       23.54      9.21 o 
   3  14  15       23.16       20.53     10.26 o 
   4  14  15        9.91        4.21      8.56 o 
   5  14  15       15.14       36.35     18.03 o 
   1  15  15       18.57       14.10      9.27 o 
   2  15  15       25.14       36.21     10.58 o 
   3  15  15       26.26       32.14     12.03 o 
   4  15  15       37.60       41.64     11.03 o 
   1  16  15       22.65       20.03      9.86 o 
   2  16  15        3.48        1.18      8.98 o 
   3  16  15        2.98        2.86      8.86 o 
   0   0  16       98.98       78.74     11.19 o 
   2   0  16       86.37       82.71      8.54 o 
   4   0  16     2151.01     2087.50     73.96 o 
   6   0  16      619.79      614.82     12.36 o 
   8   0  16      130.14      142.66     12.53 o 
  10   0  16        3.00       25.19      9.75 o 
   0   1  16      583.36      622.71     19.75 o 
   1   1  16      677.80      657.72     14.49 o 
   2   1  16      232.95      230.99      9.81 o 
   3   1  16      291.14      292.67     13.19 o 
   4   1  16      404.50      410.37     11.88 o 
   5   1  16      336.94      315.16     10.92 o 
   6   1  16       35.68       36.40      3.76 o 
   7   1  16      227.11      230.79      7.74 o 
   8   1  16       10.54       14.04      5.75 o 
   9   1  16       22.73       26.66      5.37 o 
  10   1  16        1.24       -5.53      5.53 o 
   0   2  16     1636.71     1668.21     36.81 o 
   1   2  16      406.26      387.79     10.92 o 
   2   2  16      534.31      562.11     11.18 o 
   3   2  16      516.41      507.02     14.23 o 
   4   2  16      482.79      449.33     12.37 o 
   5   2  16       52.11       38.84      5.57 o 
   6   2  16      143.58      134.80      6.14 o 
   7   2  16       40.11       33.82      4.27 o 
   8   2  16        8.74        2.34      3.80 o 
   9   2  16        8.35       14.58      4.80 o 
   0   3  16      424.37      398.65     15.49 o 
   1   3  16      557.78      536.87     10.15 o 
   2   3  16      169.76      168.11      7.75 o 
   3   3  16      251.05      242.90     10.23 o 
   4   3  16      193.53      217.14     10.67 o 
   5   3  16       56.86       54.54      3.51 o 
   6   3  16      260.57      274.47      8.71 o 
   7   3  16        1.23       -1.33      3.30 o 
   8   3  16       11.18        7.52      3.95 o 
   9   3  16        8.08       11.27      4.65 o 
   0   4  16      234.71      208.16     11.88 o 
   1   4  16      851.82      879.09     12.65 o 
   2   4  16        6.28        6.46      3.42 o 
   3   4  16       40.59       46.24      6.28 o 
   4   4  16       23.87       27.23      2.87 o 
   5   4  16       63.71       67.34      3.20 o 
   6   4  16       30.18       31.70      7.04 o 
   7   4  16       36.51       31.33      4.38 o 
   8   4  16        8.70        7.18      3.99 o 
   9   4  16        1.14       -0.15      6.97 o 
   0   5  16      871.44      859.21     15.69 o 
   1   5  16        1.04       -0.34      1.96 o 
   2   5  16      316.50      351.93      7.78 o 
   3   5  16       24.26       26.04      3.65 o 
   4   5  16      320.13      306.47      6.56 o 
   5   5  16       21.09       23.09      3.08 o 
   6   5  16       33.75       35.68      5.90 o 
   7   5  16       14.95       21.08      4.45 o 
   8   5  16        3.14        8.98      5.47 o 
   9   5  16       14.57       18.91      5.53 o 
   0   6  16      108.81       96.67      5.13 o 
   1   6  16      487.39      469.59      6.73 o 
   2   6  16      201.00      188.63      4.70 o 
   3   6  16      527.75      479.42      8.30 o 
   4   6  16       45.51       43.47      4.44 o 
   5   6  16       27.29       28.46      4.10 o 
   6   6  16      100.83      106.18      8.18 o 
   7   6  16        7.01       12.87      4.47 o 
   8   6  16       25.35       19.22      5.31 o 
   9   6  16       40.03       42.43      6.52 o 
   0   7  16     1008.91      982.05     17.15 o 
   1   7  16      104.52      104.70      3.70 o 
   2   7  16       14.23       20.12      3.10 o 
   3   7  16       72.62       68.60      3.95 o 
   4   7  16      112.50      109.34      6.53 o 
   5   7  16       79.85       84.81      5.61 o 
   6   7  16       64.28       83.16      6.08 o 
   7   7  16      125.12      130.63      7.58 o 
   8   7  16       11.91        7.82      5.02 o 
   9   7  16        8.18       19.52      5.91 o 
   0   8  16       59.60       67.82      6.17 o 
   1   8  16      295.23      282.42      6.77 o 
   2   8  16       47.32       51.21      8.16 o 
   3   8  16       79.31       93.67      6.27 o 
   4   8  16      245.35      237.88      9.48 o 
   5   8  16       44.91       50.03      6.06 o 
   6   8  16      119.19      143.95      7.58 o 
   7   8  16        7.16        3.80      5.43 o 
   8   8  16       11.89       20.93      5.54 o 
   0   9  16      418.72      402.21     12.95 o 
   1   9  16      187.00      193.13      8.49 o 
   2   9  16      237.45      244.35      9.13 o 
   3   9  16       30.85       30.87      5.00 o 
   4   9  16       32.04       42.37      5.63 o 
   5   9  16       37.56       53.88      6.29 o 
   6   9  16       46.32       38.96      6.36 o 
   7   9  16       19.43       27.35      5.63 o 
   8   9  16       17.37       25.24      6.06 o 
   0  10  16      352.49      327.75     12.01 o 
   1  10  16       57.33       67.90      5.89 o 
   2  10  16       23.96       17.41      5.88 o 
   3  10  16       70.46       65.82      6.10 o 
   4  10  16       81.49       87.55      6.98 o 
   5  10  16       26.66       38.94      6.09 o 
   6  10  16       67.86       85.86      8.01 o 
   7  10  16       18.02       18.94      6.42 o 
   0  11  16       37.69       67.70     14.79 o 
   1  11  16      134.65      168.22      9.88 o 
   2  11  16       89.12       94.94      6.89 o 
   3  11  16       27.08       37.42      7.42 o 
   4  11  16        4.29       10.29      5.00 o 
   5  11  16       48.85       48.22      8.40 o 
   6  11  16        6.71        6.17      5.70 o 
   7  11  16        9.91        6.98      6.12 o 
   0  12  16       21.26        8.93      9.68 o 
   1  12  16       47.81       52.26      7.24 o 
   2  12  16       19.51       13.87      6.25 o 
   3  12  16       24.31       26.93      6.80 o 
   4  12  16        2.99       -2.16      8.51 o 
   5  12  16       38.48       46.21      9.92 o 
   6  12  16       18.31       26.30     16.39 o 
   0  13  16       54.71       15.10     11.24 o 
   1  13  16       21.92       35.30     10.35 o 
   2  13  16       20.33       27.21      6.87 o 
   3  13  16       38.30       29.24      8.93 o 
   4  13  16        0.03        1.55      7.69 o 
   5  13  16       10.19        3.25      8.07 o 
   6  13  16       14.55        9.38      9.06 o 
   0  14  16       97.34      118.79     17.85 o 
   1  14  16        1.61       -6.91      6.91 o 
   2  14  16       11.37        0.63      7.84 o 
   3  14  16       20.29        6.40      8.62 o 
   4  14  16       38.48       50.00     10.85 o 
   5  14  16        1.76       -0.34      8.59 o 
   0  15  16       31.77       25.67     14.43 o 
   1  15  16       18.53       26.51      9.82 o 
   2  15  16       17.86       15.31      9.62 o 
   3  15  16        1.75       19.43      9.10 o 
   4  15  16       27.48       46.52     11.39 o 
   0  16  16        3.09        2.44     12.39 o 
   1  16  16       13.53        6.39      8.69 o 
   2  16  16        1.74       -5.26      8.34 o 
   2   0  17      890.61      784.28     40.01 o 
   4   0  17      906.77      867.18     25.18 o 
   6   0  17       64.00       59.13      9.42 o 
   8   0  17       93.57      105.22      8.70 o 
   1   1  17      835.07      861.86     17.55 o 
   2   1  17       34.07       33.68      4.59 o 
   3   1  17      972.73      944.78     20.82 o 
   4   1  17       23.77       24.67      4.85 o 
   5   1  17       48.21       56.48      6.12 o 
   6   1  17       28.73       17.98      5.27 o 
   7   1  17       30.89       30.90      3.75 o 
   8   1  17        5.40        5.60      3.92 o 
   9   1  17      106.76      125.32      9.21 o 
   1   2  17      110.95      109.55      6.81 o 
   2   2  17       93.58       92.47      7.15 o 
   3   2  17      626.98      657.29     16.80 o 
   4   2  17       84.22       90.85      9.60 o 
   5   2  17      328.69      329.65     11.21 o 
   6   2  17        8.59       10.76      3.16 o 
   7   2  17        8.76        5.45      3.21 o 
   8   2  17       39.91       31.52      5.32 o 
   9   2  17       24.19       31.25      5.43 o 
   1   3  17       47.10       42.73      5.14 o 
   2   3  17      413.69      429.43     10.01 o 
   3   3  17        3.05       -4.14      4.14 o 
   4   3  17      253.99      245.56     17.09 o 
   5   3  17       16.66        8.31      5.30 o 
   6   3  17      104.34      107.74      4.26 o 
   7   3  17        9.90        4.09      3.29 o 
   8   3  17       23.40       26.65      4.51 o 
   9   3  17       16.24       12.12      4.74 o 
   1   4  17      681.06      651.14     11.94 o 
   2   4  17      208.75      187.79      7.15 o 
   3   4  17     1136.90     1126.14     30.90 o 
   4   4  17       47.19       41.53      7.99 o 
   5   4  17       37.06       35.57      3.26 o 
   6   4  17        4.78        4.88      4.44 o 
   7   4  17       23.46       28.59      4.19 o 
   8   4  17        8.64       -0.50      4.91 o 
   9   4  17       58.31       62.00      6.84 o 
   1   5  17      116.25      113.15      4.89 o 
   2   5  17      733.01      732.45     14.75 o 
   3   5  17      261.76      256.15     11.26 o 
   4   5  17      218.56      239.00      8.85 o 
   5   5  17       27.78       33.34      3.01 o 
   6   5  17       53.44       64.98      6.43 o 
   7   5  17        9.12        3.78      3.94 o 
   8   5  17       32.27       30.47      5.37 o 
   9   5  17        7.17        7.35      5.31 o 
   1   6  17       72.74       63.92      2.99 o 
   2   6  17      213.83      213.71      7.54 o 
   3   6  17      184.81      160.93      6.94 o 
   4   6  17       51.56       51.22      3.32 o 
   5   6  17       95.46       89.93      5.09 o 
   6   6  17        5.05        6.01      3.60 o 
   7   6  17        1.58        1.20      4.06 o 
   8   6  17       51.31       60.62      9.60 o 
   9   6  17       25.99       37.33      6.36 o 
   1   7  17      175.65      175.25      4.84 o 
   2   7  17       19.36       18.22      2.67 o 
   3   7  17      165.97      167.03      5.70 o 
   4   7  17       31.50       30.13      3.73 o 
   5   7  17      117.07      110.36      7.63 o 
   6   7  17       21.82       24.11      4.67 o 
   7   7  17       23.97       34.59      5.31 o 
   8   7  17       16.17       18.78      5.32 o 
   1   8  17        8.61        8.47      2.65 o 
   2   8  17       32.70       29.16      3.88 o 
   3   8  17       21.05       11.80      4.09 o 
   4   8  17       23.73       26.74      4.79 o 
   5   8  17       74.47       73.09      6.77 o 
   6   8  17        4.07        0.88      4.01 o 
   7   8  17       41.60       54.53      6.14 o 
   8   8  17       11.70       14.46      5.33 o 
   1   9  17      181.48      185.80      7.19 o 
   2   9  17      102.58      112.22      6.76 o 
   3   9  17        8.95        7.71      4.17 o 
   4   9  17        7.50        5.15      4.44 o 
   5   9  17        5.97       -6.05      6.66 o 
   6   9  17        8.45       15.50      5.79 o 
   7   9  17       26.88       18.02      5.41 o 
   8   9  17        0.47        3.57      5.08 o 
   1  10  17       12.01       10.44      4.30 o 
   2  10  17       86.94      102.93      6.82 o 
   3  10  17       16.80        8.49      4.61 o 
   4  10  17       25.70       31.59      5.67 o 
   5  10  17        5.45        4.17      4.91 o 
   6  10  17        3.49       -3.96      5.10 o 
   7  10  17        1.82        7.75      5.21 o 
   1  11  17       38.32       44.05      6.66 o 
   2  11  17       15.48       18.60      4.91 o 
   3  11  17       72.58       95.82      7.27 o 
   4  11  17       22.79       34.68      5.96 o 
   5  11  17        1.94        8.72      5.38 o 
   6  11  17        2.14        1.29      5.65 o 
   7  11  17       30.38       40.71      6.52 o 
   1  12  17       65.14       54.27      7.33 o 
   2  12  17      137.16      127.77     10.51 o 
   3  12  17       16.13       19.06      7.44 o 
   4  12  17       17.48       23.66      7.21 o 
   5  12  17        3.22        7.36      6.69 o 
   6  12  17        5.28       17.27      8.97 o 
   1  13  17        6.18       -0.69      5.59 o 
   2  13  17       49.62       55.47      8.24 o 
   3  13  17        6.47       13.06      8.73 o 
   4  13  17       15.73        9.61      8.42 o 
   5  13  17       10.56       18.79      9.06 o 
   1  14  17       61.33       59.78     10.99 o 
   2  14  17       13.66       -6.69      7.90 o 
   3  14  17       86.25       90.39     12.10 o 
   4  14  17       16.84       20.75     15.63 o 
   1  15  17        8.65        8.42     10.97 o 
   2  15  17       69.56       83.61     17.45 o 
   3  15  17        1.85       -6.04      8.20 o 
   0   0  18     1066.13      912.25     36.68 o 
   2   0  18       49.14       42.03      7.81 o 
   4   0  18       97.31       89.17      9.06 o 
   6   0  18      133.77      124.76     12.08 o 
   8   0  18        4.27        4.08      4.86 o 
   0   1  18      501.43      448.78     22.52 o 
   1   1  18       50.03       58.42      5.75 o 
   2   1  18      121.74      114.79      7.43 o 
   3   1  18      982.83      949.63     21.23 o 
   4   1  18        3.60       -3.95      4.17 o 
   5   1  18       77.76       77.95      6.56 o 
   6   1  18       56.12       61.51      6.90 o 
   7   1  18       13.07       12.76      3.56 o 
   8   1  18       13.00        7.17      3.52 o 
   9   1  18        5.01        7.43      4.21 o 
   0   2  18      449.59      429.35     19.63 o 
   1   2  18      349.16      332.71     10.87 o 
   2   2  18       47.85       40.63      3.95 o 
   3   2  18       15.36       13.51      5.46 o 
   4   2  18       74.40       63.18      7.80 o 
   5   2  18       56.42       67.83      6.97 o 
   6   2  18       15.49       13.82      5.04 o 
   7   2  18       59.83       63.62      5.26 o 
   8   2  18        8.27       12.89      4.13 o 
   9   2  18       10.40        6.28      4.53 o 
   0   3  18      731.22      703.18     25.14 o 
   1   3  18      148.22      151.96      9.81 o 
   2   3  18      553.30      532.94     11.53 o 
   3   3  18      129.22      133.84      8.33 o 
   4   3  18        3.42        0.19      4.51 o 
   5   3  18       48.49       36.83      8.25 o 
   6   3  18       47.26       33.48      6.94 o 
   7   3  18        8.79        8.70      5.88 o 
   8   3  18       11.18        5.39      3.80 o 
   9   3  18        6.00        4.31      4.38 o 
   0   4  18      184.92      229.87     13.78 o 
   1   4  18     1085.67     1041.68     16.21 o 
   2   4  18       28.57       37.21      5.13 o 
   3   4  18      125.84      122.80      8.46 o 
   4   4  18      102.02       96.28      8.34 o 
   5   4  18       57.41       63.99      8.02 o 
   6   4  18       21.27       16.14      3.95 o 
   7   4  18       68.38       80.41      8.18 o 
   8   4  18        6.27        3.39      4.03 o 
   9   4  18        2.00       -0.62      4.82 o 
   0   5  18      903.40      840.90     25.35 o 
   1   5  18      126.71      115.89      6.08 o 
   2   5  18      545.34      516.68     12.78 o 
   3   5  18       74.84       72.03      7.06 o 
   4   5  18      203.03      199.16     15.10 o 
   5   5  18       52.41       48.01      5.67 o 
   6   5  18       53.77       65.18      4.20 o 
   7   5  18       33.97       40.52      4.72 o 
   8   5  18       23.62       16.53      4.67 o 
   9   5  18       19.96       27.58      6.47 o 
   0   6  18       31.62       27.43      2.80 o 
   1   6  18      724.56      734.80     10.69 o 
   2   6  18       10.86        5.21      4.32 o 
   3   6  18       15.99       18.97      8.23 o 
   4   6  18       70.60       85.91      4.53 o 
   5   6  18      148.04      128.55      7.28 o 
   6   6  18       29.94       36.00      4.22 o 
   7   6  18       92.09      107.81      6.49 o 
   8   6  18       24.70       19.30      4.89 o 
   0   7  18      448.85      440.87     10.55 o 
   1   7  18      136.68      137.35      4.21 o 
   2   7  18       37.44       33.63      4.42 o 
   3   7  18       96.26       81.91      5.64 o 
   4   7  18        3.88        2.45      2.93 o 
   5   7  18       25.07       28.81      5.55 o 
   6   7  18      127.55      134.08      6.64 o 
   7   7  18        3.45        4.25      5.44 o 
   8   7  18       19.14       29.25      5.41 o 
   0   8  18       73.36       77.17      8.33 o 
   1   8  18       67.78       63.94      3.81 o 
   2   8  18      254.03      253.40      7.23 o 
   3   8  18      105.69      112.58      6.57 o 
   4   8  18       67.15       87.61      6.24 o 
   5   8  18       60.79       66.70      6.70 o 
   6   8  18       35.72       41.76      5.24 o 
   7   8  18       44.35       51.69      8.49 o 
   8   8  18       16.70       27.80      5.68 o 
   0   9  18        3.71        0.08      4.31 o 
   1   9  18        9.75        8.26      3.60 o 
   2   9  18       80.34       76.15      5.90 o 
   3   9  18       72.67       64.60      6.00 o 
   4   9  18       28.97       31.25      7.73 o 
   5   9  18       26.39       18.11      5.20 o 
   6   9  18       14.01       12.57      6.13 o 
   7   9  18       10.72       12.21      5.17 o 
   0  10  18      229.72      252.33     11.16 o 
   1  10  18       93.34      103.60      6.74 o 
   2  10  18        3.07        0.01      4.00 o 
   3  10  18       74.08       81.77      6.64 o 
   4  10  18       15.36       18.70      6.67 o 
   5  10  18        1.30       -0.64      4.78 o 
   6  10  18       15.34       23.14      6.40 o 
   7  10  18        7.74       14.87      5.35 o 
   0  11  18      141.91      157.29     11.95 o 
   1  11  18       53.08       83.84     10.51 o 
   2  11  18      106.42      102.34      8.45 o 
   3  11  18        9.50        4.32      4.91 o 
   4  11  18       24.49       23.74      5.71 o 
   5  11  18       27.21       36.30      6.24 o 
   6  11  18        9.13        5.64      5.93 o 
   0  12  18      127.58      134.43     16.08 o 
   1  12  18       60.49       80.72      8.21 o 
   2  12  18       21.36       10.63      8.48 o 
   3  12  18        2.86        0.13      5.84 o 
   4  12  18       49.92       59.12      8.34 o 
   5  12  18       10.72       24.67      9.88 o 
   6  12  18       16.64       22.31      9.35 o 
   0  13  18      126.29      142.38     17.90 o 
   1  13  18        7.59        8.70      6.14 o 
   2  13  18       34.77       61.61      9.88 o 
   3  13  18       13.91       18.10      8.38 o 
   4  13  18        0.63       10.09      8.39 o 
   5  13  18        1.42        6.45      8.69 o 
   0  14  18        9.37       24.11     12.30 o 
   1  14  18       71.22       88.67     11.42 o 
   2  14  18        9.56        9.01      8.42 o 
   3  14  18       20.44       35.26      9.61 o 
   4  14  18       11.84       17.66      8.79 o 
   0  15  18       31.50       24.16     13.19 o 
   1  15  18       20.47       20.22     12.41 o 
   2  15  18        0.90       14.81     16.96 o 
   2   0  19      617.75      610.83     22.17 o 
   4   0  19        2.34        7.69      6.22 o 
   6   0  19       65.19       67.47     13.34 o 
   8   0  19       21.40       22.37     11.86 o 
   1   1  19       30.69       23.02      4.67 o 
   2   1  19      217.37      233.41     10.05 o 
   3   1  19      634.11      655.35     17.00 o 
   4   1  19       56.90       71.23      7.42 o 
   5   1  19       17.38       22.93      5.05 o 
   6   1  19        2.14       -4.87      5.51 o 
   7   1  19       15.26       13.57      5.68 o 
   8   1  19        6.93        6.03      5.96 o 
   9   1  19        9.16       14.92      4.00 o 
   1   2  19      152.92      136.11      7.95 o 
   2   2  19      133.64      145.85      8.42 o 
   3   2  19      334.52      358.00     12.52 o 
   4   2  19       27.28       28.61      5.83 o 
   5   2  19       81.14       88.25      8.65 o 
   6   2  19        3.19        6.82      4.87 o 
   7   2  19       15.56       17.62      5.96 o 
   8   2  19       21.51       35.05      7.14 o 
   9   2  19        7.40        5.47      3.94 o 
   1   3  19        1.84        3.25      3.67 o 
   2   3  19       44.66       58.26      4.63 o 
   3   3  19      123.23      140.29      8.59 o 
   4   3  19       55.80       49.46      7.30 o 
   5   3  19       59.38       48.05      7.36 o 
   6   3  19       35.27       38.92      7.52 o 
   7   3  19       22.72       28.27      6.44 o 
   8   3  19        1.57        3.57      4.16 o 
   9   3  19        4.36        7.61      4.47 o 
   1   4  19      196.35      215.39     11.93 o 
   2   4  19      332.16      332.32      9.26 o 
   3   4  19      239.33      259.29     11.08 o 
   4   4  19      146.75      133.37      9.39 o 
   5   4  19       22.84       26.66      6.60 o 
   6   4  19        2.08        6.80      6.06 o 
   7   4  19        8.77       11.04      7.07 o 
   8   4  19       24.92       24.79      5.53 o 
   1   5  19       17.05        9.99      3.73 o 
   2   5  19      169.58      163.66      8.52 o 
   3   5  19       64.42       72.28      7.12 o 
   4   5  19       49.77       69.33      7.68 o 
   5   5  19       44.55       37.89      7.24 o 
   6   5  19        6.57        1.09      5.91 o 
   7   5  19        4.02       -0.42      4.92 o 
   8   5  19        0.23        3.12      5.02 o 
   1   6  19       59.15       64.24      6.98 o 
   2   6  19       19.87        9.84      4.52 o 
   3   6  19      256.76      263.62     11.73 o 
   4   6  19       26.67       29.64      6.60 o 
   5   6  19       46.51       47.82      7.97 o 
   6   6  19        8.57       21.70      4.72 o 
   7   6  19       54.73       55.60      6.39 o 
   8   6  19       13.94       11.98      4.55 o 
   1   7  19       61.61       72.36      4.29 o 
   2   7  19      176.69      159.89      6.78 o 
   3   7  19       59.36       67.86      7.48 o 
   4   7  19       45.26       42.12      5.22 o 
   5   7  19       18.72       10.36      4.12 o 
   6   7  19       65.31       92.51      7.15 o 
   7   7  19       26.42       24.64      4.60 o 
   8   7  19       17.54       23.76      5.10 o 
   1   8  19       46.00       42.67      3.35 o 
   2   8  19       38.90       44.51      5.70 o 
   3   8  19       96.75       85.57      8.10 o 
   4   8  19       67.83       55.43      8.03 o 
   5   8  19       39.61       37.43      4.24 o 
   6   8  19       13.80       14.45      4.12 o 
   7   8  19       18.74       15.49      8.97 o 
   1   9  19      121.48      117.46      7.69 o 
   2   9  19       64.68       63.52      6.48 o 
   3   9  19       17.70       13.02      4.17 o 
   4   9  19       44.39       42.62      5.44 o 
   5   9  19       16.29        8.33      4.25 o 
   6   9  19        4.03       -0.22      4.32 o 
   7   9  19       29.01       30.43      5.55 o 
   1  10  19        9.92       11.14      4.27 o 
   2  10  19       60.42       60.77      5.89 o 
   3  10  19       72.75       73.80      6.43 o 
   4  10  19       30.52       33.53      5.61 o 
   5  10  19       19.61       17.95      5.37 o 
   6  10  19       40.31       53.66      6.01 o 
   1  11  19        4.97        0.01      5.05 o 
   2  11  19        4.85        2.14      5.26 o 
   3  11  19       78.59       84.55      8.09 o 
   4  11  19       44.98       47.08      7.08 o 
   5  11  19       10.41       13.08      5.94 o 
   6  11  19       17.57       17.87      5.47 o 
   1  12  19        5.67        5.34      5.78 o 
   2  12  19       17.48       12.97      6.05 o 
   3  12  19       67.98       62.81      8.09 o 
   4  12  19       24.23       28.41      7.35 o 
   5  12  19       53.79       83.31      9.47 o 
   1  13  19        6.00        7.89      6.27 o 
   2  13  19       35.81       28.88      7.36 o 
   3  13  19       39.39       51.08      9.87 o 
   4  13  19       27.62       28.97      9.43 o 
   1  14  19        1.43       -1.73     22.14 o 
   2  14  19       25.82       11.73      8.43 o 
   3  14  19        7.63       12.25      8.50 o 
   1  15  19        4.29        6.93     12.70 o 
   0   0  20      366.85      337.91     23.14 o 
   2   0  20      460.09      463.93     19.67 o 
   4   0  20      316.94      316.17     15.22 o 
   6   0  20       57.22       62.66     10.35 o 
   8   0  20        8.36       13.01      8.69 o 
   0   1  20       22.95       16.93      6.46 o 
   1   1  20      376.86      333.27     16.51 o 
   2   1  20       26.45       24.32      5.45 o 
   3   1  20       91.93       99.59     11.47 o 
   4   1  20       67.53       75.76      8.81 o 
   5   1  20       30.34       33.76      5.47 o 
   6   1  20        5.30        7.19      5.19 o 
   7   1  20       37.06       25.13      6.58 o 
   8   1  20        4.19        0.49      5.79 o 
   0   2  20      441.66      382.94     32.64 o 
   1   2  20       27.32       22.25      4.91 o 
   2   2  20      392.91      357.71     12.37 o 
   3   2  20       37.56       35.16      5.54 o 
   4   2  20       43.08       47.15      6.92 o 
   5   2  20       66.46       65.92      8.03 o 
   6   2  20       12.59        8.69      5.85 o 
   7   2  20       45.99       49.10      7.44 o 
   8   2  20        0.45       -5.40      5.40 o 
   0   3  20       35.68       22.06      7.36 o 
   1   3  20      248.78      249.56     10.44 o 
   2   3  20      351.83      344.20      8.77 o 
   3   3  20       23.57       26.88      5.75 o 
   4   3  20      117.62      115.47      8.93 o 
   5   3  20       66.94       67.70     11.21 o 
   6   3  20       21.96       24.88      7.43 o 
   7   3  20       14.25        9.88      7.08 o 
   8   3  20       11.82        1.92      7.06 o 
   0   4  20       35.27       62.33      9.68 o 
   1   4  20      637.23      572.06     15.22 o 
   2   4  20       36.83       41.33      4.84 o 
   3   4  20      129.12      137.35     10.32 o 
   4   4  20       68.30       81.51     12.38 o 
   5   4  20       23.36       15.33      6.15 o 
   6   4  20       37.12       38.48      7.70 o 
   7   4  20       38.61       43.32      8.73 o 
   8   4  20        6.78       -6.57      6.57 o 
   0   5  20      946.33      913.40     78.80 o 
   1   5  20       97.04       88.75      7.47 o 
   2   5  20       89.96       97.39      7.09 o 
   3   5  20       85.73       84.50      9.36 o 
   4   5  20        7.67       12.31      5.73 o 
   5   5  20       23.48       28.49     15.13 o 
   6   5  20      152.62      191.69     12.62 o 
   7   5  20       50.66       42.75      8.89 o 
   8   5  20       18.02       19.80      8.37 o 
   0   6  20       20.37       11.17      6.38 o 
   1   6  20        5.54        6.97      3.06 o 
   2   6  20        0.52        0.74      5.03 o 
   3   6  20      101.51      116.08      8.50 o 
   4   6  20       69.25       60.81      7.79 o 
   5   6  20       56.20       59.80      9.95 o 
   6   6  20       21.41       30.95      7.90 o 
   7   6  20       19.40       22.89      8.15 o 
   8   6  20        6.68       12.58      5.03 o 
   0   7  20      207.49      200.10      9.03 o 
   1   7  20       62.73       63.32      4.94 o 
   2   7  20       94.72      122.73      8.22 o 
   3   7  20       43.76       38.23      6.49 o 
   4   7  20       24.41       28.14      6.66 o 
   5   7  20       21.37       11.51      8.99 o 
   6   7  20       23.82       32.49      4.80 o 
   7   7  20        3.12        3.19      4.64 o 
   0   8  20       89.09       96.38      9.66 o 
   1   8  20       18.55       17.08      4.03 o 
   2   8  20       23.15        9.24      5.19 o 
   3   8  20        3.67       11.68      5.58 o 
   4   8  20       14.21       13.49      6.38 o 
   5   8  20       46.09       43.00      5.42 o 
   6   8  20       37.49       44.73      5.80 o 
   7   8  20        8.39        5.96      5.30 o 
   0   9  20       70.28       74.06      6.85 o 
   1   9  20      101.12      120.54      5.97 o 
   2   9  20       19.77       24.91      4.04 o 
   3   9  20        3.92        6.57      5.53 o 
   4   9  20       21.48       21.52      6.62 o 
   5   9  20       27.51       31.14      5.79 o 
   6   9  20       11.85       16.97      4.20 o 
   0  10  20      323.59      323.92     12.58 o 
   1  10  20       60.02       61.24      5.74 o 
   2  10  20       42.84       58.60      7.06 o 
   3  10  20       16.76       17.33      4.71 o 
   4  10  20       64.17       56.34      5.92 o 
   5  10  20       22.05       18.24      4.59 o 
   6  10  20        4.20        2.11      8.08 o 
   0  11  20      166.83      204.24     18.01 o 
   1  11  20        2.88        1.29      5.00 o 
   2  11  20        5.96       -1.80      4.97 o 
   3  11  20       11.98       16.68      5.75 o 
   4  11  20       20.80       24.64      6.44 o 
   5  11  20       95.31       94.96      9.01 o 
   0  12  20        8.44        4.44      8.88 o 
   1  12  20        3.99       -1.77      5.36 o 
   2  12  20        4.98        8.03      5.84 o 
   3  12  20        8.16       23.31      9.00 o 
   4  12  20        5.65        6.00      6.31 o 
   5  12  20       13.07       18.88      8.21 o 
   0  13  20        7.47       11.01     10.52 o 
   1  13  20       12.88       11.71      6.51 o 
   2  13  20       21.67       26.44      7.34 o 
   3  13  20        4.16        1.96      7.60 o 
   4  13  20       34.61       46.01     16.39 o 
   0  14  20       24.23       40.90     13.72 o 
   1  14  20        5.14        4.87     11.81 o 
   2  14  20        8.50        5.69      8.32 o 
   2   0  21      308.47      294.04     16.81 o 
   4   0  21      109.81      139.44     19.90 o 
   6   0  21        9.49       18.49      8.00 o 
   8   0  21       35.10       33.90     10.61 o 
   1   1  21      165.87      166.29      9.30 o 
   2   1  21       21.23       24.61      5.40 o 
   3   1  21      227.68      228.20     18.36 o 
   4   1  21        2.20        3.32      4.93 o 
   5   1  21       23.13       31.09      6.76 o 
   6   1  21       61.64       57.83      8.13 o 
   7   1  21        1.32        8.72      5.57 o 
   8   1  21        3.95       -5.28      7.63 o 
   1   2  21        5.56        2.64      4.01 o 
   2   2  21       55.28       56.27      6.78 o 
   3   2  21      165.83      149.79      8.79 o 
   4   2  21        1.03       -0.21      4.99 o 
   5   2  21       16.79       18.31      6.30 o 
   6   2  21       10.38       17.85      9.11 o 
   7   2  21        6.79       14.74      6.71 o 
   8   2  21        8.30       13.45      7.35 o 
   1   3  21       66.52       70.11      6.85 o 
   2   3  21      194.17      202.35     10.62 o 
   3   3  21       96.32      115.91      7.96 o 
   4   3  21      277.78      295.43     23.02 o 
   5   3  21        3.01       -2.23      5.70 o 
   6   3  21       16.46       19.84      7.21 o 
   7   3  21       11.20       13.29      8.07 o 
   8   3  21       38.66       37.40      9.22 o 
   1   4  21      390.36      381.23     12.66 o 
   2   4  21      189.35      198.19     10.24 o 
   3   4  21      678.26      730.09     28.64 o 
   4   4  21       35.31       36.36      6.66 o 
   5   4  21       93.27       91.76     11.69 o 
   6   4  21        3.22       14.33      6.82 o 
   7   4  21        0.35        1.12      6.80 o 
   8   4  21        0.25        0.92      7.64 o 
   1   5  21       40.51       36.47      5.88 o 
   2   5  21      110.45      103.82      6.69 o 
   3   5  21       50.26       63.37      6.98 o 
   4   5  21      154.14      129.90      9.50 o 
   5   5  21       27.84       26.37      7.06 o 
   6   5  21       22.68       18.93      7.93 o 
   7   5  21       18.05       14.69      7.33 o 
   1   6  21        8.19       -3.96      3.96 o 
   2   6  21       65.36       70.11      6.42 o 
   3   6  21        8.62        6.10      5.80 o 
   4   6  21       35.68       40.92      7.19 o 
   5   6  21       10.20        5.11      6.08 o 
   6   6  21        4.92        2.90      6.37 o 
   7   6  21       18.52       21.95      8.03 o 
   1   7  21       22.34       23.45      3.74 o 
   2   7  21       31.58       28.11      5.56 o 
   3   7  21       95.03       87.80      8.12 o 
   4   7  21       11.20       24.88      6.44 o 
   5   7  21       19.01       20.33      7.10 o 
   6   7  21        2.33        4.39      6.80 o 
   7   7  21        0.69       -7.43      7.43 o 
   1   8  21       11.86       11.09      5.77 o 
   2   8  21        3.00       -2.66      4.55 o 
   3   8  21       27.09        6.61      6.84 o 
   4   8  21       12.11       13.58      6.15 o 
   5   8  21       12.16        6.11      6.78 o 
   6   8  21        1.94        1.08      7.00 o 
   7   8  21        3.41        6.35     12.39 o 
   1   9  21       34.44       34.64      9.56 o 
   2   9  21        5.53       -0.19      8.28 o 
   3   9  21        7.59        4.74      5.48 o 
   4   9  21        5.74       -1.09      3.92 o 
   5   9  21        6.93        8.91      4.47 o 
   6   9  21        1.04       -4.25      4.25 o 
   1  10  21        3.86        3.57      6.84 o 
   2  10  21        8.56       14.34      3.99 o 
   3  10  21       43.52       51.19      7.83 o 
   4  10  21       12.79       15.53      7.67 o 
   5  10  21       17.32       19.14      6.94 o 
   1  11  21        2.89        1.09      4.82 o 
   2  11  21       27.81       30.27      5.94 o 
   3  11  21       58.05       54.46      6.79 o 
   4  11  21       16.83       27.30      5.92 o 
   5  11  21       27.31       27.01      5.09 o 
   1  12  21       50.87       59.43      7.59 o 
   2  12  21        5.42       -5.21      5.21 o 
   3  12  21       51.34       71.90      8.40 o 
   4  12  21        4.41        4.89      6.23 o 
   1  13  21        6.16       -3.39      6.89 o 
   2  13  21        6.13       12.12      6.47 o 
   3  13  21        9.52        5.46      7.31 o 
   0   0  22      185.03      146.19     18.16 o 
   2   0  22        1.78       10.83      7.15 o 
   4   0  22      196.05      205.57     23.23 o 
   6   0  22       38.52       33.29      8.98 o 
   8   0  22        1.09        3.25      8.26 o 
   0   1  22       30.71       27.60      7.48 o 
   1   1  22      130.70      137.36      8.91 o 
   2   1  22       22.76       23.63      6.38 o 
   3   1  22       80.27       75.94     11.36 o 
   4   1  22       16.06       18.56      8.70 o 
   5   1  22       20.71       20.43      6.17 o 
   6   1  22       12.26       29.47      7.28 o 
   7   1  22        9.22       13.11      5.87 o 
   8   1  22        7.16        4.20      5.98 o 
   0   2  22      100.28       80.47     11.59 o 
   1   2  22       16.07       16.04      4.80 o 
   2   2  22        0.39        5.79      4.64 o 
   3   2  22       73.60       78.43     14.43 o 
   4   2  22       45.69       54.86      8.70 o 
   5   2  22        6.81        7.22      5.69 o 
   6   2  22       12.59       14.90      6.98 o 
   7   2  22       13.12       16.97      7.90 o 
   8   2  22        3.70       13.03      7.77 o 
   0   3  22       23.12       10.48      6.62 o 
   1   3  22       28.41       28.57      5.56 o 
   2   3  22        2.23        7.21      4.63 o 
   3   3  22      224.83      215.08     16.40 o 
   4   3  22      149.94      166.55     10.65 o 
   5   3  22        5.05       13.80      6.24 o 
   6   3  22      104.54       95.75     10.20 o 
   7   3  22        0.26       -5.53      6.45 o 
   0   4  22       11.74        0.42     12.52 o 
   1   4  22      175.50      188.51     10.14 o 
   2   4  22        7.09       -6.69      7.02 o 
   3   4  22       67.92       74.50     11.74 o 
   4   4  22       29.56       43.82      7.93 o 
   5   4  22       31.41       30.48      7.45 o 
   6   4  22       35.13       50.00      8.77 o 
   7   4  22       45.94       48.74      9.16 o 
   0   5  22       88.77      117.49     14.65 o 
   1   5  22       15.97        7.90      7.90 o 
   2   5  22       32.46       36.11      8.71 o 
   3   5  22       31.23       39.79      6.28 o 
   4   5  22       92.78      102.83      9.36 o 
   5   5  22       53.15       59.38      8.53 o 
   6   5  22       13.47       18.63      7.68 o 
   7   5  22       21.15       16.19      8.07 o 
   0   6  22        1.08        7.99      6.59 o 
   1   6  22       36.60       41.74      6.30 o 
   2   6  22       13.07       11.42      4.22 o 
   3   6  22       25.04       16.53      5.46 o 
   4   6  22       44.11       46.03      7.42 o 
   5   6  22       11.20       11.11      6.56 o 
   6   6  22        0.70       -2.38      6.16 o 
   7   6  22        0.23       -3.75      7.17 o 
   0   7  22       36.97       42.66      9.39 o 
   1   7  22       11.35       13.81      7.12 o 
   2   7  22        9.37        1.99      4.38 o 
   3   7  22        2.06        6.94      5.31 o 
   4   7  22        7.89        4.87      5.78 o 
   5   7  22        0.15       -3.34      7.65 o 
   6   7  22       10.64        8.19      7.22 o 
   0   8  22       29.60       43.55      9.21 o 
   1   8  22       16.26       17.64      4.90 o 
   2   8  22       26.84       36.56      5.89 o 
   3   8  22        7.75        9.91      5.76 o 
   4   8  22       62.28       58.53      8.38 o 
   5   8  22        3.90        5.01      8.38 o 
   6   8  22        6.63        3.99      7.42 o 
   0   9  22       13.99       16.00      8.20 o 
   1   9  22       40.96       54.47      6.46 o 
   2   9  22       29.28       34.84      6.34 o 
   3   9  22       15.13       26.07      6.72 o 
   4   9  22       44.59       38.98      7.73 o 
   5   9  22       38.73       50.07      8.71 o 
   6   9  22        9.12        6.39     11.95 o 
   0  10  22       25.09       27.86      6.13 o 
   1  10  22        7.75        6.59      5.10 o 
   2  10  22        3.14        8.42      5.68 o 
   3  10  22        8.65        5.14      6.80 o 
   4  10  22       18.48       15.32      6.75 o 
   5  10  22       20.11       20.52      7.99 o 
   0  11  22       28.87       60.93      9.95 o 
   1  11  22       16.07       18.59      5.22 o 
   2  11  22        1.82       -1.14      6.79 o 
   3  11  22        6.20       -4.91      7.39 o 
   4  11  22       18.49       21.49      9.39 o 
   0  12  22        9.37        1.64      8.75 o 
   1  12  22       58.02       81.59      7.87 o 
   2  12  22       18.62       17.98      5.93 o 
   3  12  22       17.59       32.37      6.12 o 
   0  13  22      114.25      145.93     16.25 o 
   1  13  22        8.60        0.37      7.06 o 
   2   0  23      148.41      150.34     23.63 o 
   4   0  23       61.02       77.76     16.96 o 
   6   0  23       42.10       39.38     22.63 o 
   1   1  23       34.59       34.59      7.36 o 
   2   1  23      114.95      120.22      9.13 o 
   3   1  23       12.36       11.09      8.16 o 
   4   1  23        7.80        9.83      8.10 o 
   5   1  23        3.49       -2.08      5.42 o 
   6   1  23       13.56        6.65      6.57 o 
   7   1  23       23.98       20.38      7.69 o 
   1   2  23        9.72        3.78      4.49 o 
   2   2  23       57.88       57.03      7.11 o 
   3   2  23       17.54        9.15      7.59 o 
   4   2  23       69.96       55.68      7.20 o 
   5   2  23       20.93        5.93      6.82 o 
   6   2  23        0.62        0.13      6.34 o 
   7   2  23        3.81        1.54      7.04 o 
   1   3  23       77.47       66.73      7.44 o 
   2   3  23       60.32       55.86      7.21 o 
   3   3  23      217.86      222.79     17.00 o 
   4   3  23       17.03       19.14      6.05 o 
   5   3  23       31.22       23.24      6.91 o 
   6   3  23       10.88       12.19      7.11 o 
   7   3  23        4.44        5.42      7.13 o 
   1   4  23        3.89        1.42      4.58 o 
   2   4  23       55.61       64.28      8.34 o 
   3   4  23      126.64      125.61      8.08 o 
   4   4  23       80.72       73.78      8.11 o 
   5   4  23       66.56       73.88      8.92 o 
   6   4  23        0.49       -5.99      6.29 o 
   7   4  23       25.67       35.77      8.69 o 
   1   5  23       17.33        7.89      5.08 o 
   2   5  23      105.05      108.12     13.86 o 
   3   5  23        1.63        5.74      4.76 o 
   4   5  23       25.58       30.17      6.76 o 
   5   5  23       35.89       41.10      7.92 o 
   6   5  23        6.33        8.74     10.73 o 
   7   5  23       14.41       25.39     10.69 o 
   1   6  23       16.15       22.48      9.78 o 
   2   6  23       11.67       11.53      7.34 o 
   3   6  23      146.73      162.82     11.81 o 
   4   6  23        1.66       10.11      6.03 o 
   5   6  23       12.92        4.63     10.50 o 
   6   6  23        0.59        2.49      8.88 o 
   1   7  23        1.52        7.96      5.10 o 
   2   7  23       64.00       63.91      5.86 o 
   3   7  23       66.68       87.52      8.51 o 
   4   7  23       33.27       30.95      8.35 o 
   5   7  23        0.68       -1.80      6.70 o 
   6   7  23       11.65        1.41      9.48 o 
   1   8  23       20.57       18.10      5.45 o 
   2   8  23       11.89       15.43      5.23 o 
   3   8  23       14.52       25.62      6.56 o 
   4   8  23       33.49       53.61      8.18 o 
   5   8  23       13.65       21.09      7.51 o 
   6   8  23        7.95        1.15     11.55 o 
   1   9  23        1.32        8.69      4.29 o 
   2   9  23       27.26       32.52      9.14 o 
   3   9  23       26.34       30.13      7.01 o 
   4   9  23       10.33        8.13      6.54 o 
   5   9  23       31.95       46.94      8.98 o 
   1  10  23       14.30       15.70      5.23 o 
   2  10  23       51.03       58.08      7.71 o 
   3  10  23       12.91       22.29      6.98 o 
   4  10  23       52.99       73.27      9.52 o 
   1  11  23       33.21       42.50     22.23 o 
   2  11  23        1.78       -6.89      6.89 o 
   3  11  23       37.51       45.46      9.66 o 
   1  12  23        3.06        5.04      5.07 o 
   2  12  23       11.66       23.41      8.86 o 
   0   0  24       33.12       41.39     12.66 o 
   2   0  24      154.32      189.16     20.41 o 
   4   0  24       26.06        6.93     10.84 o 
   6   0  24       20.25       20.87     14.74 o 
   0   1  24        6.57       17.23      7.10 o 
   1   1  24       10.72       14.12      5.25 o 
   2   1  24       33.75       51.61      7.10 o 
   3   1  24        9.21        9.74      8.04 o 
   4   1  24       23.55       31.29     10.06 o 
   5   1  24       18.36       24.72     10.47 o 
   6   1  24        9.57        8.44      7.08 o 
   7   1  24        5.00       -4.59     15.64 o 
   0   2  24        2.39       -1.88      5.88 o 
   1   2  24       12.50       13.01      5.95 o 
   2   2  24       24.08       29.90      6.08 o 
   3   2  24       16.16       18.69      8.69 o 
   4   2  24       28.45       14.52     11.19 o 
   5   2  24       13.87       11.95      6.40 o 
   6   2  24       33.61       40.94     11.46 o 
   7   2  24       20.20       30.72      8.90 o 
   0   3  24       30.79       27.62     12.50 o 
   1   3  24       26.93       37.57      6.26 o 
   2   3  24       27.27       36.68      7.60 o 
   3   3  24       67.61       77.08     21.76 o 
   4   3  24       20.74       18.68      5.79 o 
   5   3  24       30.84       34.66      7.44 o 
   6   3  24       63.47       79.98     18.22 o 
   7   3  24        4.39       -2.74      7.34 o 
   0   4  24       32.03       30.04      8.84 o 
   1   4  24       30.28       28.96      6.00 o 
   2   4  24       47.19       53.72     10.47 o 
   3   4  24       52.60       32.02      9.70 o 
   4   4  24       23.93       22.21      6.24 o 
   5   4  24      123.67      141.24     11.00 o 
   6   4  24       24.83       26.31      8.33 o 
   0   5  24       33.66       20.22     14.81 o 
   1   5  24       11.51       14.88      8.45 o 
   2   5  24       93.43      112.90     13.22 o 
   3   5  24       28.78       37.88      5.01 o 
   4   5  24       28.53       24.52     10.29 o 
   5   5  24       28.30       47.24     11.49 o 
   6   5  24       51.43       47.95      8.78 o 
   0   6  24        1.85       -0.31      8.88 o 
   1   6  24      111.80      127.03     14.74 o 
   2   6  24       10.76       30.78      8.89 o 
   3   6  24        7.01        4.21      5.09 o 
   4   6  24        6.01        2.72      5.82 o 
   5   6  24       37.03       47.97      8.60 o 
   6   6  24        3.10        9.40      7.49 o 
   0   7  24       64.14       74.23     11.55 o 
   1   7  24        5.50        6.39      6.27 o 
   2   7  24       20.69       34.75     16.39 o 
   3   7  24       38.65       54.00      9.16 o 
   4   7  24        0.69       -2.57      5.76 o 
   5   7  24        1.73        0.24      6.49 o 
   0   8  24       27.55       29.20      9.39 o 
   1   8  24       26.87       18.97      6.91 o 
   2   8  24       14.57       16.89      8.41 o 
   3   8  24        5.05        8.54      7.60 o 
   4   8  24        0.56       -5.79      5.79 o 
   5   8  24        2.20       -0.03      7.00 o 
   0   9  24        6.90       -8.87      8.99 o 
   1   9  24        1.60       -0.83      9.81 o 
   2   9  24        8.13        1.92      4.98 o 
   3   9  24        4.22        2.30      5.60 o 
   4   9  24       26.12       36.64     10.29 o 
   0  10  24       19.44       12.30     13.68 o 
   1  10  24       68.64       86.15     19.10 o 
   2  10  24        7.16       14.73      6.06 o 
   3  10  24       11.16       12.11      6.49 o 
   1  11  24       40.54       44.47      7.90 o 
   2  11  24       13.64        4.36      7.20 o 
   2   0  25       38.77       32.28     13.72 o 
   4   0  25       65.56       77.36     18.92 o 
   6   0  25       25.03       26.20     15.54 o 
   1   1  25       15.52       12.59      5.52 o 
   2   1  25       18.33       26.52      6.15 o 
   3   1  25       69.19       56.70     11.34 o 
   4   1  25       14.65        2.84      8.52 o 
   5   1  25       26.72        9.33      9.10 o 
   6   1  25       20.86       36.86     11.40 o 
   1   2  25       11.47       10.66     10.21 o 
   2   2  25       33.07       34.31      7.48 o 
   3   2  25       73.79       86.96     13.21 o 
   4   2  25       31.08       42.86     11.48 o 
   5   2  25       27.13       33.69     11.33 o 
   6   2  25       33.45       30.62      8.17 o 
   1   3  25       53.14       41.69      7.04 o 
   2   3  25       41.95       36.67     10.35 o 
   3   3  25        4.34        3.55      8.40 o 
   4   3  25       45.76       77.55     23.91 o 
   5   3  25       50.16       45.64      8.20 o 
   6   3  25       11.20       26.52     11.10 o 
   1   4  25       30.46       24.77      6.19 o 
   2   4  25        8.76        3.13      7.27 o 
   3   4  25       67.84       92.71     32.37 o 
   4   4  25        3.71       14.41      9.59 o 
   5   4  25       20.49       31.07      7.79 o 
   6   4  25       19.52       13.03      7.70 o 
   1   5  25        4.50        3.90      5.11 o 
   2   5  25        0.91       20.71      8.29 o 
   3   5  25       20.79        4.92      8.79 o 
   4   5  25       33.82       40.72      6.68 o 
   5   5  25        1.37        3.97      6.61 o 
   6   5  25        3.85       -2.13     10.44 o 
   1   6  25        3.09       18.04      5.88 o 
   2   6  25       19.52       16.47      9.10 o 
   3   6  25        7.06       -1.91     13.08 o 
   4   6  25        2.01        7.76      5.97 o 
   5   6  25       21.02       14.53      8.65 o 
   1   7  25        8.76        6.00      7.11 o 
   2   7  25        5.89       10.47      8.40 o 
   3   7  25       63.55       90.76      9.99 o 
   4   7  25        1.00       -5.44      5.44 o 
   5   7  25        4.74        2.49      6.92 o 
   1   8  25        5.45        8.63      6.64 o 
   2   8  25       18.93       15.62      9.04 o 
   3   8  25        8.73        9.73      8.58 o 
   4   8  25       11.44        5.24      6.53 o 
   1   9  25        0.64       -6.76      7.34 o 
   2   9  25        0.86       -7.74      7.74 o 
   3   9  25       17.98       27.72      6.59 o 
   1  10  25       22.19       -2.75     11.99 o 
   2  10  25        4.71       -5.52      5.52 o 
   0   0  26      117.76      121.64     20.43 o 
   2   0  26        6.62       -5.55     10.21 o 
   4   0  26       93.72      100.72     20.52 o 
   6   0  26       33.04       55.02     19.50 o 
   0   1  26       62.40       95.93     13.12 o 
   1   1  26       30.63       41.85      7.14 o 
   2   1  26       12.86       -3.63      7.92 o 
   3   1  26        2.72       -0.26     10.10 o 
   4   1  26        3.81       -7.68      7.68 o 
   5   1  26       49.07       35.35     11.48 o 
   6   1  26        1.52        7.81     10.52 o 
   0   2  26       69.53       68.51     11.85 o 
   1   2  26        6.72        7.40      5.47 o 
   2   2  26        3.10        2.08      7.66 o 
   3   2  26        2.11       -1.73      7.88 o 
   4   2  26       45.27       46.79     11.55 o 
   5   2  26        1.97       -0.29      9.21 o 
   6   2  26       28.37       24.89     11.48 o 
   0   3  26      119.97      161.67     15.43 o 
   1   3  26       17.82       15.04      6.65 o 
   2   3  26       16.90       13.98      9.02 o 
   3   3  26        4.97       -6.82      7.90 o 
   4   3  26       26.38       40.37     11.59 o 
   5   3  26       17.38        8.78     10.35 o 
   0   4  26       37.48       31.46     16.94 o 
   1   4  26       38.63       42.79      9.33 o 
   2   4  26        9.17       12.13      9.48 o 
   3   4  26       26.79       14.19     12.03 o 
   4   4  26       27.73       57.36     21.45 o 
   5   4  26       27.44       46.86     12.63 o 
   0   5  26       48.68       60.66     11.60 o 
   1   5  26        8.38       11.25      5.87 o 
   2   5  26       11.32        9.02      8.75 o 
   3   5  26        8.25       16.74      9.45 o 
   4   5  26       42.50       25.05     12.43 o 
   5   5  26        0.10       16.55      6.74 o 
   0   6  26       32.61       43.34     10.57 o 
   1   6  26       28.41       43.87      7.57 o 
   2   6  26        1.64       -7.39      7.39 o 
   3   6  26        6.41       20.51      9.58 o 
   4   6  26        1.38        2.44      5.19 o 
   0   7  26       77.14      104.48     13.76 o 
   1   7  26       32.25       51.25      8.04 o 
   2   7  26       19.21       31.01     23.16 o 
   3   7  26        3.76       -1.12      8.73 o 
   4   7  26        2.83        0.96      5.69 o 
   0   8  26       31.75       26.96     10.40 o 
   1   8  26       28.51       27.49     10.24 o 
   2   8  26        4.62       10.85     14.50 o 
   3   8  26        9.35       27.85     10.32 o 
   0   9  26        4.34       22.72      9.66 o 
   1   9  26        3.48       17.86      9.55 o 
   2   9  26       11.32       10.42      9.00 o 
   0  10  26       15.70       35.44     15.41 o 
   2   0  27       37.50       29.31     14.74 o 
   4   0  27        0.08       12.21     14.21 o 
   1   1  27       20.94       16.33      6.50 o 
   2   1  27        6.84        4.95     12.97 o 
   3   1  27       69.79       91.27     13.84 o 
   4   1  27       20.90       22.29     14.77 o 
   5   1  27        2.32       -9.14      9.14 o 
   1   2  27       17.98        7.34      5.95 o 
   2   2  27       24.65       19.59      9.59 o 
   3   2  27        6.80        6.94      9.20 o 
   4   2  27        7.61        4.29      9.83 o 
   5   2  27       43.73       71.17     26.22 o 
   1   3  27       58.27       62.28      8.61 o 
   2   3  27       70.99       77.39     13.05 o 
   3   3  27       11.03        4.48     10.28 o 
   4   3  27       26.81       21.57     12.19 o 
   5   3  27        6.47        8.72     10.56 o 
   1   4  27       34.84       34.30      7.50 o 
   2   4  27       29.12       28.97     10.24 o 
   3   4  27       85.49       94.32     19.67 o 
   4   4  27        7.45       16.95     10.29 o 
   1   5  27        7.49        5.33      6.62 o 
   2   5  27       52.23       61.57     12.39 o 
   3   5  27       13.70       14.26      9.47 o 
   4   5  27       43.84       31.06     12.22 o 
   1   6  27       24.95       22.20      7.19 o 
   2   6  27       23.62       18.35     23.76 o 
   3   6  27       62.45       48.11     25.27 o 
   4   6  27        6.60        4.01      9.14 o 
   1   7  27        1.11        9.33      8.09 o 
   2   7  27       36.20       17.60     21.72 o 
   3   7  27        0.87       -2.29      8.86 o 
   1   8  27        7.01        5.72      9.78 o 
   2   8  27        6.88       15.70     11.30 o 
   0   0  28        7.87       13.01     12.97 o 
   2   0  28       18.91       37.57     16.56 o 
   4   0  28       22.26       11.81     15.50 o 
   0   1  28       28.15       22.83     12.79 o 
   1   1  28        6.16       15.50      6.39 o 
   2   1  28       17.59       20.52      9.99 o 
   3   1  28        6.89        8.08      8.78 o 
   4   1  28        9.28       -0.29     11.10 o 
   0   2  28       30.67       31.31     10.38 o 
   1   2  28       51.90       67.67      9.54 o 
   2   2  28       21.43       10.20      9.59 o 
   3   2  28       12.88        8.61      8.95 o 
   4   2  28       19.15       27.40     13.63 o 
   0   3  28       32.60       31.55     10.93 o 
   1   3  28       43.90       39.52      7.89 o 
   2   3  28       11.53        0.90      9.28 o 
   3   3  28        2.64       -0.28      8.23 o 
   4   3  28        4.70        0.33     11.66 o 
   0   4  28        9.15       -6.76      8.05 o 
   1   4  28       77.20       95.12     10.16 o 
   2   4  28        1.76        4.30      9.72 o 
   3   4  28        6.13       20.60      9.40 o 
   0   5  28       61.01       64.28     13.07 o 
   1   5  28        2.40        3.26      6.34 o 
   2   5  28       32.64       26.71     11.27 o 
   3   5  28        1.87        1.28      9.73 o 
   0   6  28       32.21       56.01     17.16 o 
   1   6  28       90.22      117.64     11.15 o 
   2   6  28       59.39       91.40     14.55 o 
   0   7  28       22.48       23.98     33.75 o 
   1   7  28       63.14       78.79     21.05 o 
   2   0  29       76.87      110.05     22.87 o 
   1   1  29       10.23       29.60      7.78 o 
   2   1  29        2.88        2.47     12.81 o 
   3   1  29       29.94       27.63     12.22 o 
   1   2  29       14.36       25.85      7.38 o 
   2   2  29       20.99        4.04      9.08 o 
   3   2  29        6.54        2.19      9.99 o 
   1   3  29        1.09        4.18      6.51 o 
   2   3  29       22.34        9.72     12.23 o 
   3   3  29       22.61        6.13      9.87 o 
   1   4  29        0.64       -5.87      5.87 o 
   2   4  29        3.45       19.98     10.94 o 
   1   5  29       28.97       36.69      8.42 o 
   2   5  29       23.45       36.51     12.10 o 
   0   0  30      345.36      424.59     35.93 o 
   2   0  30       26.23       20.38     15.68 o 
   0   1  30        3.62       13.94     10.67 o 
   1   1  30       70.22       98.85     14.40 o 
   2   1  30       11.72       12.49     10.92 o 
   0   2  30       17.88       34.96     11.40 o 
   1   2  30        2.98       -4.03      6.35 o 
   0   3  30       51.55       47.23     15.99 o 
   1   3  30        1.88        4.92      6.92 o 
                                                 
